# Supplementary material for: Comparative Analysis of Heat Exposure‐Induced Molecular Changes in Two Turtle Species with Contrasting Thermal Adaptations
Source: Integr Zool. 2025 Jul 17;21(3):609–23. doi: 10.1111/1749-4877.13011 (PMC13165693; doi:10.1111/1749-4877.13011)
Supplement: Supplementary file 2 — Table S1 Sequencing data, quality statistics and annotation of DEGs [file INZ2-21-609-s003.xls]

## Sheet: Platysternon megacephalum
Samples	Clean reads(paired-end reads)	Clean bases	GC Content(%)	Q20(%)	Q30(%)		Clean reads(single-ended reads)	Unmapped Reads	Mapped Reads			Number of Genes
H1bra	27146596	8120057742	48.05	97.2	92.74		54293192	46705433	7587759	0.8602		34478
H1hea	31183232	9340416076	48.59	97.12	92.45		62366464	56145940	6220524	0.9003		30822
H1int	27795038	8330223094	49.05	97.38	93.11		55590076	49891087	5698989	0.8975		31778
H1liv	34965224	10472396642	49.21	97.29	92.79		69930448	64170736	5759712	0.9176		29845
H1lun	30212681	9048942928	49.36	97.33	92.99		60425362	55129942	5295420	0.9124		32590
H1mus	23852556	7150324162	51.19	97.21	92.76		47705112	43051634	4653478	0.9025		27117
H1spl	25871649	7744131840	48.73	97.15	92.59		51743298	46181074	5562224	0.8925		30908
H1sto	25475899	7630751014	49.98	97.48	93.25		50951798	46844258	4107540	0.9194		31273
H2bra	31820509	9528725354	48.23	97.35	93.03		63641018	55430169	8210849	0.871		34775
H2hea	24989276	7480925208	47.6	97.36	92.93		49978552	40847602	9130950	0.8173		31948
H2int	26419036	7910111804	49.04	97.28	92.87		52838072	47070628	5767444	0.8908		32182
H2liv	25953443	7770910842	48.31	97.38	92.99		51906886	45694461	6212425	0.8803		29279
H2lun	33024944	9898175360	48.92	97.26	92.85		66049888	59176193	6873695	0.8959		32284
H2mus	26846759	8042532628	50.91	97.4	93.16		53693518	45554909	8138609	0.8484		29665
H2spl	22214980	6653898688	48.66	97.33	92.95		44429960	39609100	4820860	0.8915		31744
H2sto	30452249	9117543546	50.37	97.36	93.08		60904498	53609383	7295115	0.8802		30874
H3bra	35093198	10508877758	48.47	97.39	93.12		70186396	62593887	7592509	0.8918		36295
H3hea	30497315	9122472534	48.48	97.33	92.91		60994630	53170317	7824313	0.8717		32313
H3int	28265506	8464031326	49.05	97.19	92.64		56531012	51046013	5484999	0.903		32558
H3liv	28686026	8579396400	49.13	97.44	93.2		57372052	52531543	4840509	0.9156		30230
H3lun	31118601	9319420504	48.85	97.33	92.99		62237202	56860175	5377027	0.9136		34956
H3mus	25560743	7659538030	51.9	97.26	92.95		51121486	46529266	4592220	0.9102		30036
H3spl	25995556	7787138422	48.49	97.44	93.17		51991112	47174452	4816660	0.9074		33115
H3sto	34562523	10353194930	50.25	97.36	93.07		69125046	63200339	5924707	0.9143		32874
L1bra	28014060	8384275076	47.8	97.32	92.97		56028120	48109825	7918295	0.8587		33727
L1hea	23185003	6941355444	46.95	97.42	93.11		46370006	35494017	10875989	0.7655		30726
L1int	27056088	8111557400	49.73	97.2	92.79		54112176	47728626	6383550	0.882		30033
L1liv	27896251	8362926784	48.53	97.16	92.58		55792502	48328494	7464008	0.8662		29950
L1lun	28822575	8640987894	49.23	96.9	92.16		57645150	51889003	5756147	0.9001		34038
L1mus	27475292	8237131790	50.79	97.38	93.15		54950584	47046679	7903905	0.8562		29267
L1spl	36548433	10946073712	48.59	97.26	92.83		73096866	65349068	7747798	0.894		33342
L1sto	30325262	9085378718	49.7	97.14	92.73		60650524	52032505	8618019	0.8579		29104
L2bra	27060737	8110971552	47.24	97.02	92.31		54121474	44514627	9606847	0.8225		33662
L2hea	31883580	9552281862	47.26	97.26	92.76		63767160	48150204	15616956	0.7551		31398
L2int	35993551	10785849470	49.68	97.26	92.83		71987102	62732866	9254236	0.8714		30666
L2liv	27875883	8353187256	47.88	97.3	92.89		55751766	45569701	10182065	0.8174		29799
L2lun	33486795	10036751272	49.31	97.26	92.89		66973590	59713441	7260149	0.8916		33448
L2mus	37473831	11224250640	49.55	97.22	92.79		74947662	60606013	14341649	0.8086		32059
L2spl	33445859	10020229296	48.76	97.26	92.88		66891718	59334360	7557358	0.887		32029
L2sto	29640312	8881305366	49.68	97.22	92.83		59280624	49659317	9621307	0.8377		30268
L3bra	27887127	8357425636	47.56	97.1	92.55		55774254	46292349	9481905	0.83		32538
L3hea	32361660	9687805410	46.81	97.3	92.82		64723320	47115589	17607731	0.728		30657
L3int	31158570	9341251670	49.4	97.15	92.67		62317140	54780891	7536249	0.8791		29968
L3liv	37698436	11288258252	48.5	97.32	92.95		75396872	62882334	12514538	0.834		29570
L3lun	26773064	8023556628	48.75	97.11	92.61		53546128	47825404	5720724	0.8932		33538
L3mus	21436085	6406233508	48.37	96.99	92.81		42872170	34916987	7955183	0.8144		25494
L3spl	30871352	9247486250	48.51	97.25	92.83		61742704	54930370	6812334	0.8897		32793
L3sto	33293302	9968252810	49.73	97.13	92.64		66586604	56216425	10370179	0.8443		30309
sum	1415666647
min	21436085		46.81	96.9	92.16				4107540	0.728		25494
max	37698436		51.9	97.48	93.25				17607731	0.9194		36295
average	2.94931e+07		48.9402	97.2615	92.8535				7.74783e+06	0.868542		31506.7
Note: H and L represent samples from the high-temperature treatment group and control group of Platysternon megacephalum. The abbreviations bra, hea, int, liv, lun, mus, spl, and sto correspond to the brain, heart, intestine, liver, lung, muscle, spleen, and stomach samples from the turtles.

## Sheet: Trachemys scripta elegans
Samples	Clean reads(paired-end reads)	Clean bases	GC Content(%)	Q20(%)	Q30(%)		Clean reads(single-ended reads)	Unmapped Reads	Mapped Reads			Number of Genes
HHE1bra	30377434	9053111224	45.13	97.58	93.41		60754868	10050491	50704377	0.8346		23319
HHE1hea	33900644	10137430622	46.24	97.45	93.18		67801288	9921844	57879444	0.8537		20295
HHE1int	39944811	11914461368	46.72	97.55	93.37		79889622	15954215	63935407	0.8003		21760
HHE1liv	23505437	7022319622	47.27	97.72	93.75		47010874	10826215	36184659	0.7697		19749
HHE1lun	30482691	9101510026	47.27	97.5	93.37		60965382	10708935	50256447	0.8243		21809
HHE1mus	32467017	9682918786	47.67	97.54	93.41		64934034	10556738	54377296	0.8374		20748
HHE1spl	21274128	6372113470	47.24	97.03	92.44		42548256	9457392	33090864	0.7777		20292
HHE1sto	31577206	9430517776	46.85	97.51	93.34		63154412	10636168	52518244	0.8316		20825
HHE2bra	27574909	8217028764	44.4	97.61	93.45		55149818	8658299	46491519	0.843		22115
HHE2hea	24195346	7221216298	45.85	97.65	93.66		48390692	6216441	42174251	0.8715		19356
HHE2int	28676020	8563730480	46.89	96.92	92.15		57352040	12681267	44670773	0.7789		21455
HHE2liv	25185554	7513989744	47.16	97.52	93.28		50371108	10729886	39641222	0.787		19505
HHE2lun	30401140	9094077234	47	97.56	93.47		60802280	10917836	49884444	0.8204		22637
HHE2mus	35306338	10541261374	48.49	97.68	93.74		70612676	11969678	58642998	0.8305		21019
HHE2spl	24668816	7356665210	47.16	97.57	93.45		49337632	10171546	39166086	0.7938		20545
HHE2sto	22258259	6669376394	46.97	96.74	91.82		44516518	8759954	35756564	0.8032		20539
HHE3bra	27851157	8340578090	44.74	96.96	92.2		55702314	9195175	46507139	0.8349		22062
HHE3hea	29549599	8844343784	45.76	97.53	93.36		59099198	8192886	50906312	0.8614		20398
HHE3int	24919382	7444126928	46.39	97.64	93.58		49838764	9812410	40026354	0.8031		21384
HHE3liv	42581066	12717969932	47.56	97.73	93.83		85162132	20355404	64806728	0.761		20824
HHE3lun	21971644	6569130574	46.55	97.52	93.4		43943288	7851498	36091790	0.8213		21883
HHE3mus	23040040	6893998960	48.98	97.64	93.67		46080080	7744075	38336005	0.8319		19323
HHE3spl	29575081	8833508878	46.65	97.42	93.09		59150162	11739577	47410585	0.8015		21563
HHE3sto	29559797	8817955016	46.91	97.59	93.47		59119594	10468654	48650940	0.8229		22181
LHE1bra	34650538	10351222870	45.3	97.55	93.33		69301076	11482019	57819057	0.8343		22942
LHE1hea	34490809	10296426584	45.73	97.49	93.31		68981618	10143051	58838567	0.853		20815
LHE1int	22518542	6720684898	47.06	97.49	93.26		45037084	9532521	35504563	0.7883		19947
LHE1liv	28861833	8631357268	46.11	97.59	93.46		57723666	13408182	44315484	0.7677		19421
LHE1lun	28168658	8416433030	47.03	97.38	93.16		56337316	10187435	46149881	0.8192		22470
LHE1mus	35301840	10552148850	49.76	97.43	93.26		70603680	12825749	57777931	0.8183		20642
LHE1spl	23370202	6995206600	44.58	97.65	93.49		46740404	5656707	41083697	0.879		18122
LHE1sto	22075730	6595304084	46.67	97.66	93.71		44151460	8515335	35636125	0.8071		21233
LHE2bra	31461332	9396851020	45.6	97.62	93.49		62922664	10080282	52842382	0.8398		23093
LHE2hea	25581504	7638066916	44.85	97.83	93.8		51163008	6470213	44692795	0.8735		19514
LHE2int	22400591	6688056974	45.02	98.09	94.69		44801182	9083369	35717813	0.7973		20335
LHE2liv	22547709	6746850128	48.04	97.57	93.48		45095418	13222441	31872977	0.7068		19521
LHE2lun	23080173	6888710718	46.54	97.38	93.07		46160346	8526846	37633500	0.8153		21912
LHE2mus	23464569	7007258228	47.91	97.68	93.7		46929138	7381629	39547509	0.8427		20588
LHE2spl	33534157	10017871328	47.2	97.56	93.47		67068314	13749298	53319016	0.795		21834
LHE2sto	26080571	7811988840	47.02	96.81	91.92		52161142	10522455	41638687	0.7983		20994
LHE3bra	29676453	8852450354	45.42	97.54	93.28		59352906	9852479	49500427	0.834		23242
LHE3hea	31248612	9339890406	46.31	97.6	93.49		62497224	10165217	52332007	0.8373		20755
LHE3int	25614282	7652442486	46.93	97.54	93.37		51228564	10633467	40595097	0.7924		21081
LHE3liv	29661889	8866043288	48.23	97.64	93.68		59323778	16413094	42910684	0.7233		20145
LHE3lun	30211986	9013382652	47.11	97.5	93.32		60423972	11029645	49394327	0.8175		22732
LHE3mus	30241704	9046209108	49.14	97.59	93.53		60483408	10856646	49626762	0.8205		20629
LHE3spl	26369749	7882522222	47.36	97.42	93.2		52739498	10828684	41910814	0.7947		21180
LHE3sto	25553496	7619052872	47.34	97.61	93.55		51106992	9649895	41457097	0.8112		21655
sum	1357010445
min	21274128		44.4	96.74	91.82				31872977	0.7068		18122
max	42581066		49.76	98.09	94.69				64806728	0.879		23319
average	2.82711e+07		46.7523	97.5079	93.3315				4.60464e+07	0.813794		21049.8
Note: HHE and LHE represent samples from the high-temperature treatment group and control group of Trachemys scripta elegans. The abbreviations bra, hea, int, liv, lun, mus, spl, and sto correspond to the brain, heart, intestine, liver, lung, muscle, spleen, and stomach samples from the turtles.

## Sheet: Annotation_P. megacephalum
Annotation Status of Differentially Expressed Genes (DEGs) in Platysternon megacephalum
DEG Set	COG	GO	KEGG	KOG	NR	Pfam	Swiss-Prot	eggNOG	Annotated DEGs	DEGs Number	Percentage(%)
L1bra_L2bra_L3bra_vs_H1bra_H2bra_H3bra	252	638	510	540	901	687	505	823	907	1070	84.7664
L1hea_L2hea_L3hea_vs_H1hea_H2hea_H3hea	318	643	548	583	886	688	523	822	892	1047	85.1958
L1int_L2int_L3int_vs_H1int_H2int_H3int	641	1480	1196	1256	1885	1562	1114	1774	1891	2191	86.3076
L1liv_L2liv_L3liv_vs_H1liv_H2liv_H3liv	346	785	648	645	975	825	607	914	978	1113	87.8706
L1lun_L2lun_L3lun_vs_H1lun_H2lun_H3lun	219	503	435	419	661	534	421	618	666	756	88.0952
L1mus_L2mus_L3mus_vs_H1mus_H2mus_H3mus	551	1348	1148	1158	1633	1422	1055	1562	1643	1838	89.3906
L1spl_L2spl_L3spl_vs_H1spl_H2spl_H3spl	313	819	679	674	1154	924	680	1064	1162	1360	85.4412
L1sto_L2sto_L3sto_vs_H1sto_H2sto_H3sto	477	1163	988	983	1482	1265	949	1401	1486	1694	87.7214
Note: DEG Set refers to the name of the differentially expressed gene set; Annotated DEGs indicates the number of differentially expressed genes that have been annotated; DEGs Number represents the total number of differentially expressed genes; Percentage shows the proportion of annotated DEGs relative to the total number of DEGs. Columns 2 through 9 represent the number of differentially expres…											86.8486

## Sheet: Annotation_T. scripta elegans
Annotation Status of Differentially Expressed Genes (DEGs) in Trachemys scripta elegans
DEG Set	COG	GO	KEGG	KOG	NR	Pfam	Swiss-Prot	eggNOG	Annotated DEGs	DEGs Number	Percentage(%)
LHE1bra_LHE2bra_LHE3bra_vs_HHE1bra_HHE2bra_HHE3bra	81	246	254	190	287	265	166	20	290	356	81.4607
LHE1hea_LHE2hea_LHE3hea_vs_HHE1hea_HHE2hea_HHE3hea	127	408	418	308	469	427	275	33	473	550	86
LHE1int_LHE2int_LHE3int_vs_HHE1int_HHE2int_HHE3int	197	633	634	470	712	655	399	39	719	841	85.4935
LHE1liv_LHE2liv_LHE3liv_vs_HHE1liv_HHE2liv_HHE3liv	138	449	453	338	507	452	290	40	511	602	84.8837
LHE1lun_LHE2lun_LHE3lun_vs_HHE1lun_HHE2lun_HHE3lun	74	316	318	233	370	324	202	26	371	455	81.5385
LHE1mus_LHE2mus_LHE3mus_vs_HHE1mus_HHE2mus_HHE3mus	117	364	371	280	416	381	257	22	417	487	85.6263
LHE1spl_LHE2spl_LHE3spl_vs_HHE1spl_HHE2spl_HHE3spl	86	354	349	246	402	352	217	22	404	466	86.6953
LHE1sto_LHE2sto_LHE3sto_vs_HHE1sto_HHE2sto_HHE3sto	94	279	287	215	320	289	179	21	322	380	84.7368
Note: DEG Set refers to the name of the differentially expressed gene set; Annotated DEGs indicates the number of differentially expressed genes that have been annotated; DEGs Number represents the total number of differentially expressed genes; Percentage denotes the proportion of annotated DEGs relative to the total number of DEGs. Columns 2 through 9 indicate the number of differentially expre…											84.5543
