# Supplementary material for: Comparative Analysis of Heat Exposure‐Induced Molecular Changes in Two Turtle Species with Contrasting Thermal Adaptations
Source: Integr Zool. 2025 Jul 17;21(3):609–23. doi: 10.1111/1749-4877.13011 (PMC13165693; doi:10.1111/1749-4877.13011)
Supplement: Supplementary file 3 — Table S2 DEGs shared by both turtle tissues, molecular chaperone‐related genes [file INZ2-21-609-s001.xls]

## Sheet: Shared_DEGs_P. megacephalum
Shared Differentially Expressed Genes (DEGs) Across Tissues in Platysternon megacephalum
#GeneID	Gene-encoded protein	Abbreviation	Regulated	Brain_Log(H/L, 2)	Heart_Log(H/L, 2)	Intestine_Log(H/L, 2)	Liver_Log(H/L, 2)	Lung_Log(H/L, 2)	Muscle_Log(H/L, 2)	Spleen_Log(H/L, 2)	Stomach_Log(H/L, 2)	COG_class	COG_class_annotation	GO_annotation	KEGG_annotation	KEGG_pathway_annotation	KOG_class	KOG_class_annotation	Pfam_annotation	Swiss-Prot_annotation	eggNOG_class	eggNOG_class_annotation	NR_annotation
gene-DR999_PMT02021	grancalcin isoform X4	GCA	down	-1.289	-1.50319	-1.08181	-1.48085	-1.20054	-1.61137	-1.23344	-1.14042	--	--	Molecular Function: calcium-dependent cysteine-type endopeptidase activity (GO:0004198);; Molecular Function: calcium ion binding (GO:0005509);; Cellular Component: cytoplasm (GO:0005737);; Cellular Component: plasma membrane (GO:0005886);; Biological Process: proteolysis (GO:0006508);; Molecular Function: protein homodimerization activity (GO:0042803);; Molecular Function: protein heterodimeriza…	--	--	[T]	Signal transduction mechanisms	EF-hand domain pair;; EF hand;; EF-hand domain;; EF-hand domain pair;; EF hand	Peflin OS=Danio rerio OX=7955 GN=pef1 PE=2 SV=1	S	Function unknown	grancalcin isoform X4 [Chrysemys picta bellii]
Platysternon megacephalum_newGene_10131	leucine-rich repeat-containing protein 72	LRP72	down	-1.13899	-2.30018	-1.77934	-1.56949	-1.31934	-1.54512	-1.32306	-1.36121	--	--	--	--	--	--	--	Leucine-rich repeat;; Leucine Rich repeats (2 copies);; Leucine rich repeat	Protein tilB homolog OS=Danio rerio OX=7955 GN=lrrc6 PE=1 SV=1	S	Function unknown	leucine-rich repeat-containing protein 72 [Terrapene mexicana triunguis]
Platysternon megacephalum_newGene_19900	ORF2	ORF2	down	-1.62235	-1.99971	-2.24229	-2.21476	-2.5371	-3.1186	-2.29342	-2.21507	--	--	Molecular Function: RNA binding (GO:0003723);; Molecular Function: RNA-directed DNA polymerase activity (GO:0003964);; Biological Process: RNA-dependent DNA biosynthetic process (GO:0006278);;	--	--	[R]	General function prediction only	--	--	S	Function unknown	ORF2 [Acanthochelys spixii]
Platysternon megacephalum_newGene_4526	hypothetical protein UY3_09403	UY3_09403	down	-1.90648	-2.45868	-2.20569	-2.19339	-2.99188	-1.87357	-1.41167	-1.68093	--	--	--	--	--	--	--	--	--	--	--	hypothetical protein UY3_09403 [Chelonia mydas]
gene-DR999_PMT00328	heat shock protein 90 alpha family class A member 1	HSP90AA1	up	1.44371	2.21619	2.43223	2.31932	2.92457	4.37535	1.74928	2.66611	[O]	Posttranslational modification, protein turnover, chaperones	Molecular Function: ATP binding (GO:0005524);; Cellular Component: nucleoplasm (GO:0005654);; Cellular Component: cytosol (GO:0005829);; Biological Process: protein folding (GO:0006457);; Biological Process: response to heat (GO:0009408);; Biological Process: response to cold (GO:0009409);; Molecular Function: ATPase activity (GO:0016887);; Molecular Function: MHC class II protein complex binding…	K04079|0|cmy:102939370|K04079 molecular chaperone HtpG | (RefSeq) HSP90AA1; heat shock protein 90 alpha family class A member 1	Protein processing in endoplasmic reticulum (ko04141);; Necroptosis (ko04217);; NOD-like receptor signaling pathway (ko04621);; Progesterone-mediated oocyte maturation (ko04914);; Salmonella infection (ko05132)	[O]	Posttranslational modification, protein turnover, chaperones	Hsp90 protein;; Histidine kinase-, DNA gyrase B-, and HSP90-like ATPase;; Histidine kinase-, DNA gyrase B-, and HSP90-like ATPase	Heat shock protein HSP 90-alpha OS=Gallus gallus OX=9031 GN=HSP90AA1 PE=3 SV=3	O	Posttranslational modification, protein turnover, chaperones	heat shock protein HSP 90-alpha [Chrysemys picta bellii]
gene-DR999_PMT11135	heat shock protein 105 kDa	HSPH1	up	1.37893	1.95653	1.63992	1.85802	2.83639	2.41178	1.1255	1.82525	[O]	Posttranslational modification, protein turnover, chaperones	Molecular Function: ATP binding (GO:0005524);; Cellular Component: nucleoplasm (GO:0005654);; Cellular Component: cytosol (GO:0005829);; Cellular Component: microtubule (GO:0005874);; Molecular Function: alpha-tubulin binding (GO:0043014);; Biological Process: positive regulation of transcription from RNA polymerase II promoter (GO:0045944);; Biological Process: chaperone mediated protein folding…	K09485|0|pss:102457373|K09485 heat shock protein 110kDa | (RefSeq) HSPH1; LOW QUALITY PROTEIN: heat shock protein 105 kDa	Protein processing in endoplasmic reticulum (ko04141)	[O]	Posttranslational modification, protein turnover, chaperones	Hsp70 protein;; MreB/Mbl protein	Heat shock 70 kDa protein OS=Xenopus laevis OX=8355 PE=2 SV=1	O	Posttranslational modification, protein turnover, chaperones	heat shock protein 105 kDa [Terrapene mexicana triunguis]
gene-DR999_PMT12427	protein Jumonji	JARID2	up	2.16865	1.82516	2.7879	2.46132	2.01406	1.56301	2.4525	2.13684	--	--	Biological Process: negative regulation of transcription from RNA polymerase II promoter (GO:0000122);; Molecular Function: RNA polymerase II regulatory region sequence-specific DNA binding (GO:0000977);; Molecular Function: transcriptional repressor activity, RNA polymerase II transcription regulatory region sequence-specific binding (GO:0001227);; Biological Process: liver development (GO:00018…	K11478|0|pss:102462178|K11478 protein Jumonji | (RefSeq) JARID2; protein Jumonji	--	[R]	General function prediction only	JmjC domain, hydroxylase;; ARID/BRIGHT DNA binding domain;; jmjN domain;; C5HC2 zinc finger	Protein Jumonji OS=Gallus gallus OX=9031 GN=JARID2 PE=2 SV=1	K	Transcription	LOW QUALITY PROTEIN: protein Jumonji [Chrysemys picta bellii]
gene-DR999_PMT19425	solute carrier family 1 member 5	SLC1A5	up	0.695721	1.58337	2.02008	1.79262	1.9531	2.6226	1.11701	1.10802	[C]	Energy production and conversion	Cellular Component: Golgi apparatus (GO:0005794);; Cellular Component: plasma membrane (GO:0005886);; Biological Process: dicarboxylic acid transport (GO:0006835);; Cellular Component: integral component of membrane (GO:0016021);; Molecular Function: sodium:dicarboxylate symporter activity (GO:0017153);; Biological Process: transmembrane transport (GO:0055085);; Cellular Component: extracellular …	K05616|8.78381e-161|gja:107121234|K05616 solute carrier family 1 (neutral amino acid transporter), member 5 | (RefSeq) SLC1A5; solute carrier family 1 member 5	--	[E]	Amino acid transport and metabolism	Sodium:dicarboxylate symporter family	Excitatory amino acid transporter 1 OS=Ambystoma tigrinum OX=8305 GN=SLC1A3 PE=1 SV=1	C	Energy production and conversion	neutral amino acid transporter B(0) [Chrysemys picta bellii]
Platysternon megacephalum_newGene_39772	zinc finger protein 271-like	ZFP271L	up	0.675662	0.737676	0.754477	1.25554	0.725751	1.45385	1.14728	1.15557	[R]	General function prediction only	--	K09228|3.06224e-142|cmy:102932855|K09228 KRAB domain-containing zinc finger protein | (RefSeq) myeloid zinc finger 1-like	Herpes simplex virus 1 infection (ko05168)	[R]	General function prediction only	Zinc finger, C2H2 type;; Zinc-finger double domain;; C2H2-type zinc finger;; C2H2-type zinc finger;; Zinc-finger double-stranded RNA-binding;; Zinc ribbon domain;; LYAR-type C2HC zinc finger;; zinc-finger C2H2-type;; C2H2-type zinc ribbon	Oocyte zinc finger protein XlCOF8.4 (Fragment) OS=Xenopus laevis OX=8355 PE=2 SV=1	S	Function unknown	zinc finger protein 271-like [Chrysemys picta bellii]
Platysternon megacephalum_newGene_45039	TNF receptor-associated factor	TRAF	up	1.51914	1.987	1.83284	2.01838	2.02678	2.29687	1.72059	2.16252	--	--	Biological Process: immune response (GO:0006955);; Biological Process: signal transduction (GO:0007165);; Cellular Component: integral component of membrane (GO:0016021);; Biological Process: primary metabolic process (GO:0044238);; Biological Process: cellular macromolecule metabolic process (GO:0044260);;	K03173|4.18671e-100|pbi:103050015|K03173 TNF receptor-associated factor 2 [EC:2.3.2.27] | (RefSeq) TNF receptor-associated factor 2-like	MAPK signaling pathway (ko04010);; Protein processing in endoplasmic reticulum (ko04141);; Apoptosis (ko04210);; Necroptosis (ko04217);; NOD-like receptor signaling pathway (ko04621);; RIG-I-like receptor signaling pathway (ko04622);; Adipocytokine signaling pathway (ko04920);; Salmonella infection (ko05132);; Herpes simplex virus 1 infection (ko05168)	[T]	Signal transduction mechanisms	Zinc finger, C3HC4 type (RING finger)	TNF receptor-associated factor 6-B OS=Xenopus laevis OX=8355 GN=traf6-b PE=2 SV=1	S	Function unknown	TNF receptor-associated factor 1-like [Chrysemys picta bellii]

## Sheet: Shared_DEGs_T. scripta elegans
Shared Differentially Expressed Genes (DEGs) Across Tissues in Trachemys scripta elegans
#GeneID	Gene-encoded protein	Abbreviation	Regulated	Brain_Log(H/L, 2)	Heart_Log(H/L, 2)	Intestine_Log(H/L, 2)	Liver_Log(H/L, 2)	Lung_Log(H/L, 2)	Muscle_Log(H/L, 2)	Spleen_Log(H/L, 2)	Stomach_Log(H/L, 2)	COG_class	COG_class_annotation	GO_annotation	KEGG_annotation	KEGG_pathway_annotation	KOG_class	KOG_class_annotation	Pfam_annotation	Swiss-Prot_annotation	eggNOG_class	eggNOG_class_annotation	NR_annotation
gene-HMGB3	high mobility group box 3	HMGB3	down	-0.77037	-1.86005	-1.45231	-1.36266	-1.09319	-2.12339	-0.707101	-1.07023	--	--	Molecular Function: DNA binding (GO:0003677);; Cellular Component: nucleus (GO:0005634);;	K11296|5.1e-95|cmy:102933330|K11296 high mobility group protein B3 | (RefSeq) HMGB3; high mobility group box 3	--	[R]	General function prediction only	HMG-box domain	High mobility group protein B3 OS=Gallus gallus OX=9031 GN=HMGB3 PE=2 SV=3	--	--	high mobility group protein B3 [Trachemys scripta elegans]
gene-LOC117871805	jumonji and AT-rich interaction domain containing 2	JARID2	down	-2.21236	-1.20079	-1.20006	-1.56437	-1.99694	-1.42119	-1.10198	-1.03623	--	--	Biological Process: negative regulation of transcription from RNA polymerase II promoter (GO:0000122);; Cellular Component: nuclear chromosome (GO:0000228);; Cellular Component: chromatin (GO:0000785);; Cellular Component: nuclear chromatin (GO:0000790);; Cellular Component: euchromatin (GO:0000791);; Molecular Function: transcription regulatory region sequence-specific DNA binding (GO:0000976);;…	K11478|1.2e-52|cmy:102929662|K11478 protein Jumonji | (RefSeq) JARID2; jumonji and AT-rich interaction domain containing 2	--	[R]	General function prediction only	--	Protein Jumonji OS=Gallus gallus OX=9031 GN=JARID2 PE=2 SV=1	--	--	protein Jumonji-like [Trachemys scripta elegans]
gene-PCGF3	polycomb group ring finger 3	PCGF3	down	-0.870122	-1.24084	-1.11627	-1.01828	-1.65103	-0.892971	-1.01711	-1.24533	--	--	Molecular Function: DNA-directed 5'-3' RNA polymerase activity (GO:0003899);;	K11488|3.2e-139|cpic:101947171|K11488 polycomb group RING finger protein 3 | (RefSeq) PCGF3; polycomb group ring finger 3	--	[S]	Function unknown	RAWUL domain RING finger- and WD40-associated ubiquitin-like	Polycomb group RING finger protein 3 OS=Xenopus tropicalis OX=8364 GN=pcgf3 PE=2 SV=1	--	--	polycomb group RING finger protein 3 isoform X1 [Pelodiscus sinensis]
gene-HSP90AA1	Heat shock protein HSP 90-alpha	HSP90AA1	up	0.673168	1.4061	1.41769	1.89355	1.30394	1.85122	1.23079	1.55987	[O]	Posttranslational modification, protein turnover, chaperones	Molecular Function: ATP binding (GO:0005524);; Cellular Component: nucleus (GO:0005634);; Cellular Component: cytoplasm (GO:0005737);; Cellular Component: mitochondrion (GO:0005739);; Cellular Component: cytosol (GO:0005829);; Biological Process: telomere maintenance via telomerase (GO:0007004);; Biological Process: response to heat (GO:0009408);; Biological Process: response to cold (GO:0009409)…	K04079|0.0e+00|cpic:101939878|K04079 molecular chaperone HtpG | (RefSeq) heat shock protein HSP 90-alpha	Protein processing in endoplasmic reticulum (ko04141);; Necroptosis (ko04217);; NOD-like receptor signaling pathway (ko04621);; Progesterone-mediated oocyte maturation (ko04914);; Salmonella infection (ko05132)	[O]	Posttranslational modification, protein turnover, chaperones	Hsp90 protein	Heat shock protein HSP 90-alpha OS=Gallus gallus OX=9031 GN=HSP90AA1 PE=3 SV=3	--	--	heat shock protein HSP 90-alpha [Chrysemys picta bellii]
gene-LOC117870466	C-type lectin domain family 2 member D-like	CLEC2D	up	1.17762	1.41019	1.72921	2.19563	1.59739	1.83739	1.68646	1.6845	--	--	Cellular Component: integral component of membrane (GO:0016021);;	K10072|1.1e-77|cpic:101952642|K10072 C-type lectin domain family 2 member D | (RefSeq) C-type lectin domain family 2 member D-like	--	[TV]	Signal transduction mechanisms;; Defense mechanisms	Lectin C-type domain	--	--	--	early activation antigen CD69-like [Trachemys scripta elegans]

## Sheet: Molecular Chaperone_DEGs
Molecular Chaperone-Related Differentially Expressed Genes (DEGs)
Gene ID	Gene-encoded protein		Log2(fold change)
			Brain	Heart	Intestine	Liver	Lung	Muscle	Spleen	Stomach
Platysternon megacephalum
gene-DR999_PMT03084	10 kDa heat shock protein, mitochondrial isoform X3	HSPE1		1.15				1.46
gene-DR999_PMT03080	60 kDa heat shock protein, mitochondrial	HSPD1	0.76	1.33		2.11	1.64	1.06		0.87
gene-DR999_PMT00054	heat shock protein 110kDa	HSPA4L		1.23		1.42	2.32	1.5	0.78	1.23
gene-DR999_PMT11135	heat shock protein 105 kDa	HSPH1	1.38	1.96	1.64	1.86	2.84	2.41	1.13	1.83
gene-DR999_PMT02731	heat shock protein family B (small) member 7	HSPB7					1.45
gene-DR999_PMT15069	Heat shock cognate 71 kDa protein	HSPA8-1		1.18			1.48	1.43
gene-DR999_PMT22088	Heat shock cognate 71 kDa protein	HSPA8-2	1.14	1.08	2.1	1.08	1.36	3.5		0.72
gene-DR999_PMT00328	Heat shock protein HSP 90-alpha	HSP90AA1	1.44	2.22	2.43	2.32	2.92	4.38	1.75	2.67
gene-DR999_PMT07696	Heat shock protein HSP 90-beta	HSP90AB1						0.99	0.7	0.87
gene-DR999_PMT00414	Heat shock-related 70 kDa protein 2	HSPA2			1.37		2.25	2.28	1.39
gene-DR999_PMT03392	Heat shock 70 kDa protein 1A/1B	HSPA1	1.08
gene-DR999_PMT05842	Heat shock 70 kDa protein 4	HSPA4		1				1.16
gene-DR999_PMT16778	BAG family molecular chaperone regulator 1	BAG1	-1					-1.04
gene-DR999_PMT14270	BAG family molecular chaperone regulator 2	BAG2		1.18
gene-DR999_PMT07040	BAG family molecular chaperone regulator 3	BAG3					1.92	0.95	1.39
gene-DR999_PMT01700	molecular chaperone DnaK	HSPA9				1.33	1.41		0.8	0.62
gene-DR999_PMT05081	DnaJ homolog subfamily A member 5	DNAJA5			0.96	0.98	1.36	0.92		1.08
gene-DR999_PMT17431	DnaJ homolog subfamily A member 4	DNAJA4	1.71			3.08	2.65		1.42
gene-DR999_PMT19816	DnaJ homolog subfamily B member 1	DNAJB1		1.06		1.24	1.96	1.56
gene-DR999_PMT05706	DnaJ homolog subfamily B member 4	DNAJB4							0.96
gene-DR999_PMT07570	DnaJ homolog subfamily B member 5	DNAJB5		-0.99
gene-DR999_PMT05731	DnaJ homolog subfamily B member 11	DNAJB11		0.78		1.36		0.75	0.71
gene-DR999_PMT04916	DnaJ homolog subfamily B member 12	DNAJB12			-0.74
gene-DR999_PMT00197	DnaJ homolog subfamily B member 14	DNAJB14					1.54	0.99
gene-DR999_PMT11291	DnaJ homolog subfamily C member 2	DNAJC2						1.23
gene-DR999_PMT02044	DnaJ homolog subfamily C member 3	DNAJC3		0.98	0.61			0.88
gene-DR999_PMT04636	DnaJ homolog subfamily C member 4	DNAJC4			-1.03	-0.97
gene-DR999_PMT01403	DnaJ homolog subfamily C member 17	DNAJC17			0.66			1.03
gene-DR999_PMT06495	DnaJ homolog subfamily C member 25	DNAJC25	-0.81
gene-DR999_PMT07900	Thioredoxin domain-containing protein 5	TXNDC5			-0.85					-1
gene-DR999_PMT08617	Endoplasmic reticulum chaperone BiP	BiP		1.34			1.03	1.1	0.82
gene-DR999_PMT15836	Endoplasmic reticulum resident protein 44	ERP44		0.65	-0.73
gene-DR999_PMT11546	protein disulfide-isomerase A1	PDIA1			-0.66
gene-DR999_PMT19947	protein disulfide-isomerase A2	PDIA2								-1.06
gene-DR999_PMT13171	protein disulfide-isomerase A3	PDIA3		0.86
gene-DR999_PMT08079	protein disulfide-isomerase A4	PDIA4-1		1.04		1.14
gene-DR999_PMT14770	protein disulfide-isomerase A4	PDIA4-2		1.1		1.16
gene-DR999_PMT02332	protein disulfide-isomerase A6	PDIA6		1.05		1.63		0.7
gene-DR999_PMT05254	protein disulfide isomerase CRELD2	CRELD2		1.08		1.54	1.36	0.99
gene-DR999_PMT11578	protein disulfide-isomerase-like protein of the testis	PDILT					-1.71
Total (up+down)			8(6+2)	20(19+1)	12(7+5)	15(14+1)	17(16+1)	22(22+0)	11(11+0)	10(8+2)
Trachemys scripta elegans
gene-HSPD1	60 kDa heat shock protein, mitochondrial	HSPD1						0.61	0.61
gene-HSPH1	heat shock protein 105 kDa	HSPH1		0.94					0.78
gene-HSPB6	heat shock protein family B (small) member 6	HSPB6	1.36	0.6	0.8		1.18
gene-LOC117869904	Heat shock cognate 71 kDa protein-like	HSC71						1.03
gene-HSP90AA1	Heat shock protein HSP 90-alpha	HSP90AA1	0.67	1.41	1.42	1.89	1.3	1.85	1.23	1.56
gene-HSPA4	Heat shock 70 kDa protein 4	HSPA4						0.69
gene-LOC117868401	Heat shock 70 kDa protein II-like	HSPA2		1.06
gene-BAG3	BAG family molecular chaperone regulator 3	BAG3						0.68
gene-DNAJA4	DnaJ homolog subfamily A member 4	DNAJA4	1.22		0.9				1.18	1.01
gene-DNAJB5	DnaJ homolog subfamily B member 5	DNAJB5						-0.96
gene-SAMD13	DnaJ homolog subfamily B member 6	DNAJC6			-0.86
gene-DNAJC4	DnaJ homolog subfamily C member 4	DNAJC4						-0.95
gene-DNAJC17	DnaJ homolog subfamily C member 17	DNAJC17						0.6
gene-ERP27	Endoplasmic reticulum protein 27	ERP27			1.28
gene-TXNDC5	Thioredoxin domain-containing protein 5	TXNDC5		-1.54		-1.14	-0.7	-1.4
gene-P4HB	Protein disulfide-isomerase A1	PDIA1			-0.67
Total (up+down)			3(3+0)	5(4+1)	6(4+2)	2(1+1)	3(2+1)	9(6+3)	4(4+0)	2(2+0）
