# Supplementary material for: Comparative Analysis of Heat Exposure‐Induced Molecular Changes in Two Turtle Species with Contrasting Thermal Adaptations
Source: Integr Zool. 2025 Jul 17;21(3):609–23. doi: 10.1111/1749-4877.13011 (PMC13165693; doi:10.1111/1749-4877.13011)
Supplement: Supplementary file 4 — Table S3 GO‐enriched terms for DEGs [file INZ2-21-609-s004.xls]

## Sheet: Summary table_GO enriched terms
Turtles	Platysternon megacephalum			Trachemys scripta elegans
Tissues and organs	biological process	cellular component	molecular function	biological process	cellular component	molecular function
Brain	2	9	0	1	0	1
Heart	13	8	11	0	16	0
Intestine	0	9	7	0	3	2
Liver	1	6	14	0	33	0
Lung	13	7	5	0	14	4
Muscle	14	27	5	0	13	0
Spleen	0	10	4	0	0	0
Stomach	0	1	1	0	10	0

## Sheet: Platysternon megacephalum
Table S3 GO enriched terms for various tissues and organs in Platysternon megacephalum
	GO categories	ID	Description	GeneRatio	BgRatio	enrich_factor	pvalue	qvalue	geneID	DEGs_counts	up	down
Brain	biological process	GO:0050821	protein stabilization	0.0249	0.0046	5.39	7.57508e-07	0.00099433	Platysternon_megacephalum_newGene_29905;Platysternon_megacephalum_newGene_48626;gene-DR999_PMT02737;gene-DR999_PMT02945;gene-DR999_PMT03080;gene-DR999_PMT03817;gene-DR999_PMT06161;gene-DR999_PMT06712;gene-DR999_PMT07661;gene-DR999_PMT12446;gene-DR999_PMT12781;gene-DR999_PMT18738;gene-DR999_PMT21327	13	8	5
		GO:0007017	microtubule-based process	0.0153	0.0023	6.56	2.4e-05	0.0157516	gene-DR999_PMT02152;gene-DR999_PMT07874;gene-DR999_PMT07888;gene-DR999_PMT13663;gene-DR999_PMT13735;gene-DR999_PMT14688;gene-DR999_PMT14749;gene-DR999_PMT19725	8	1	7
	cellular component	GO:0070062	extracellular exosome	0.1836	0.1115	1.65	6.62903e-07	0.000193289	Platysternon_megacephalum_newGene_1627;Platysternon_megacephalum_newGene_16985;Platysternon_megacephalum_newGene_18911;Platysternon_megacephalum_newGene_21438;Platysternon_megacephalum_newGene_23500;Platysternon_megacephalum_newGene_25284;Platysternon_megacephalum_newGene_26950;Platysternon_megacephalum_newGene_29905;Platysternon_megacephalum_newGene_41483;Platysternon_megacephalum_newGene_46719;…	94	32	62
		GO:0005614	interstitial matrix	0.0098	0.0006	15.75	7.86524e-06	0.00114667	gene-DR999_PMT07764;gene-DR999_PMT08747;gene-DR999_PMT10045;gene-DR999_PMT12477;gene-DR999_PMT21083	5	0	5
		GO:0042383	sarcolemma	0.0156	0.0027	5.77	6.23451e-05	0.0060595	Platysternon_megacephalum_newGene_19903;Platysternon_megacephalum_newGene_48626;gene-DR999_PMT00758;gene-DR999_PMT03336;gene-DR999_PMT07661;gene-DR999_PMT15436;gene-DR999_PMT20528;gene-DR999_PMT22701	8	2	6
		GO:0005874	microtubule	0.0293	0.0095	3.09	0.000110087	0.00802476	Platysternon_megacephalum_newGene_19985;Platysternon_megacephalum_newGene_36995;gene-DR999_PMT00628;gene-DR999_PMT02152;gene-DR999_PMT06294;gene-DR999_PMT06835;gene-DR999_PMT07874;gene-DR999_PMT07888;gene-DR999_PMT11133;gene-DR999_PMT11135;gene-DR999_PMT13663;gene-DR999_PMT13735;gene-DR999_PMT14688;gene-DR999_PMT14749;gene-DR999_PMT19725	15	4	11
		GO:0005615	extracellular space	0.0723	0.0379	1.9	0.000142101	0.00828673	Platysternon_megacephalum_newGene_23500;Platysternon_megacephalum_newGene_29905;Platysternon_megacephalum_newGene_43409;gene-DR999_PMT00745;gene-DR999_PMT00809;gene-DR999_PMT01861;gene-DR999_PMT03080;gene-DR999_PMT03103;gene-DR999_PMT04240;gene-DR999_PMT04243;gene-DR999_PMT05822;gene-DR999_PMT06294;gene-DR999_PMT06872;gene-DR999_PMT07858;gene-DR999_PMT07981;gene-DR999_PMT08747;gene-DR999_PMT09383…	37	12	25
		GO:0043209	myelin sheath	0.0293	0.0101	2.9	0.000222328	0.0108044	Platysternon_megacephalum_newGene_16985;gene-DR999_PMT00328;gene-DR999_PMT00391;gene-DR999_PMT03080;gene-DR999_PMT04570;gene-DR999_PMT05570;gene-DR999_PMT05908;gene-DR999_PMT05915;gene-DR999_PMT06161;gene-DR999_PMT06294;gene-DR999_PMT06422;gene-DR999_PMT08212;gene-DR999_PMT13121;gene-DR999_PMT13625;gene-DR999_PMT22088	15	6	9
		GO:0005604	basement membrane	0.0137	0.0026	5.16	0.000370641	0.0154387	gene-DR999_PMT03539;gene-DR999_PMT06661;gene-DR999_PMT08747;gene-DR999_PMT10045;gene-DR999_PMT11092;gene-DR999_PMT20528;gene-DR999_PMT21083	7	1	6
		GO:0061474	phagolysosome membrane	0.0039	0.0001	34.64	0.000831771	0.0269474	Platysternon_megacephalum_newGene_48626;gene-DR999_PMT07661	2	0	2
		GO:1990622	CHOP-ATF3 complex	0.0039	0.0001	34.64	0.000831771	0.0269474	gene-DR999_PMT14029;gene-DR999_PMT19285	2	2	0
Heart	biological process	GO:0006986	response to unfolded protein	0.0076	0.0003	27.89	3.27299e-06	0.00296829	gene-DR999_PMT03080;gene-DR999_PMT03084;gene-DR999_PMT07570;gene-DR999_PMT15836	4	3	1
		GO:0006457	protein folding	0.0265	0.0062	4.24	5.38697e-06	0.00296829	Platysternon_megacephalum_newGene_1716;Platysternon_megacephalum_newGene_29905;gene-DR999_PMT00328;gene-DR999_PMT02004;gene-DR999_PMT02587;gene-DR999_PMT05731;gene-DR999_PMT06203;gene-DR999_PMT07570;gene-DR999_PMT10618;gene-DR999_PMT12694;gene-DR999_PMT13171;gene-DR999_PMT13308;gene-DR999_PMT14270;gene-DR999_PMT15836	14	11	3
		GO:0051085	chaperone mediated protein folding requiring cofactor	0.0095	0.0006	15.84	7.63407e-06	0.00296829	gene-DR999_PMT03084;gene-DR999_PMT11135;gene-DR999_PMT15069;gene-DR999_PMT19816;gene-DR999_PMT22088	5	5	0
		GO:0010951	negative regulation of endopeptidase activity	0.0227	0.0049	4.65	9.82536e-06	0.00296829	Platysternon_megacephalum_newGene_31426;Platysternon_megacephalum_newGene_40960;gene-DR999_PMT07576;gene-DR999_PMT10249;gene-DR999_PMT12450;gene-DR999_PMT18771;gene-DR999_PMT18775;gene-DR999_PMT19075;gene-DR999_PMT19371;gene-DR999_PMT21095;gene-DR999_PMT21135;gene-DR999_PMT21201	12	12	0
		GO:0042730	fibrinolysis	0.0076	0.0005	15.49	7.52327e-05	0.0181826	Platysternon_megacephalum_newGene_47207;gene-DR999_PMT00104;gene-DR999_PMT00247;gene-DR999_PMT01223	4	4	0
		GO:2001238	positive regulation of extrinsic apoptotic signaling pathway	0.0095	0.001	9.68	0.000119828	0.0241337	gene-DR999_PMT01174;gene-DR999_PMT13171;gene-DR999_PMT21023;gene-DR999_PMT21813;gene-DR999_PMT21814	5	3	2
		GO:0050873	brown fat cell differentiation	0.0095	0.001	9.17	0.000158805	0.0274147	gene-DR999_PMT01833;gene-DR999_PMT02121;gene-DR999_PMT09364;gene-DR999_PMT13273;gene-DR999_PMT18224	5	3	2
		GO:0030262	apoptotic nuclear changes	0.0057	0.0003	20.91	0.000224861	0.0339659	gene-DR999_PMT06297;gene-DR999_PMT21813;gene-DR999_PMT21814	3	0	3
		GO:0015671	oxygen transport	0.0076	0.0007	10.73	0.000389544	0.0409122	Platysternon_megacephalum_newGene_39294;gene-DR999_PMT18224;gene-DR999_PMT19949;gene-DR999_PMT19953	4	0	4
		GO:0010459	negative regulation of heart rate	0.0057	0.0003	17.43	0.000440127	0.0409122	gene-DR999_PMT01174;gene-DR999_PMT08471;gene-DR999_PMT09563	3	1	2
		GO:0019433	triglyceride catabolic process	0.0057	0.0003	17.43	0.000440127	0.0409122	gene-DR999_PMT03054;gene-DR999_PMT15360;gene-DR999_PMT18350	3	3	0
		GO:0034116	positive regulation of heterotypic cell-cell adhesion	0.0057	0.0003	17.43	0.000440127	0.0409122	Platysternon_megacephalum_newGene_47207;gene-DR999_PMT00104;gene-DR999_PMT00247	3	3	0
		GO:0034374	low-density lipoprotein particle remodeling	0.0057	0.0003	17.43	0.000440127	0.0409122	gene-DR999_PMT15360;gene-DR999_PMT17776;gene-DR999_PMT18350	3	2	1
	cellular component	GO:0070062	extracellular exosome	0.2072	0.1115	1.86	7.61674e-11	2.30908e-08	Platysternon_megacephalum_newGene_12078;Platysternon_megacephalum_newGene_16985;Platysternon_megacephalum_newGene_1887;Platysternon_megacephalum_newGene_19547;Platysternon_megacephalum_newGene_21438;Platysternon_megacephalum_newGene_2236;Platysternon_megacephalum_newGene_28103;Platysternon_megacephalum_newGene_29905;Platysternon_megacephalum_newGene_31426;Platysternon_megacephalum_newGene_47207;P…	109	75	34
		GO:0072562	blood microparticle	0.0266	0.0031	8.58	4.88805e-10	7.40925e-08	Platysternon_megacephalum_newGene_31426;Platysternon_megacephalum_newGene_47207;gene-DR999_PMT00104;gene-DR999_PMT00247;gene-DR999_PMT01223;gene-DR999_PMT06253;gene-DR999_PMT06749;gene-DR999_PMT07576;gene-DR999_PMT10249;gene-DR999_PMT12112;gene-DR999_PMT15069;gene-DR999_PMT19371;gene-DR999_PMT21023;gene-DR999_PMT22088	14	13	1
		GO:0005788	endoplasmic reticulum lumen	0.0171	0.0019	8.93	4.48683e-07	4.53406e-05	Platysternon_megacephalum_newGene_29905;gene-DR999_PMT02044;gene-DR999_PMT02587;gene-DR999_PMT08079;gene-DR999_PMT08617;gene-DR999_PMT12694;gene-DR999_PMT13171;gene-DR999_PMT14770;gene-DR999_PMT15836	9	9	0
		GO:0005615	extracellular space	0.0798	0.0379	2.1	4.76122e-06	0.00036085	Platysternon_megacephalum_newGene_1887;Platysternon_megacephalum_newGene_29567;Platysternon_megacephalum_newGene_29905;Platysternon_megacephalum_newGene_3063;Platysternon_megacephalum_newGene_40960;Platysternon_megacephalum_newGene_48711;Platysternon_megacephalum_newGene_51;gene-DR999_PMT00288;gene-DR999_PMT00634;gene-DR999_PMT03080;gene-DR999_PMT04044;gene-DR999_PMT04144;gene-DR999_PMT05254;gene…	42	30	12
		GO:0005829	cytosol	0.0951	0.0506	1.88	1.36633e-05	0.000828425	Platysternon_megacephalum_newGene_1887;Platysternon_megacephalum_newGene_29905;Platysternon_megacephalum_newGene_31685;Platysternon_megacephalum_newGene_36894;Platysternon_megacephalum_newGene_36895;Platysternon_megacephalum_newGene_9482;gene-DR999_PMT00054;gene-DR999_PMT00328;gene-DR999_PMT00885;gene-DR999_PMT01127;gene-DR999_PMT01223;gene-DR999_PMT01833;gene-DR999_PMT02044;gene-DR999_PMT02306;g…	50	32	18
		GO:0043209	myelin sheath	0.0323	0.0101	3.2	2.48538e-05	0.00125577	Platysternon_megacephalum_newGene_16985;Platysternon_megacephalum_newGene_1887;gene-DR999_PMT00328;gene-DR999_PMT03080;gene-DR999_PMT04570;gene-DR999_PMT05915;gene-DR999_PMT06161;gene-DR999_PMT08617;gene-DR999_PMT10618;gene-DR999_PMT13171;gene-DR999_PMT13308;gene-DR999_PMT13625;gene-DR999_PMT15069;gene-DR999_PMT16048;gene-DR999_PMT17448;gene-DR999_PMT18802;gene-DR999_PMT22088	17	14	3
		GO:0005577	fibrinogen complex	0.0057	0.0004	14.45	0.000830386	0.0314673	Platysternon_megacephalum_newGene_47207;gene-DR999_PMT00104;gene-DR999_PMT00247	3	3	0
		GO:0005833	hemoglobin complex	0.0057	0.0004	14.45	0.000830386	0.0314673	Platysternon_megacephalum_newGene_39294;gene-DR999_PMT19949;gene-DR999_PMT19953	3	2	1
	molecular function	GO:0051082	unfolded protein binding	0.0276	0.0044	6.3	1.21464e-08	5.38278e-06	Platysternon_megacephalum_newGene_1716;Platysternon_megacephalum_newGene_29905;gene-DR999_PMT00328;gene-DR999_PMT03084;gene-DR999_PMT05731;gene-DR999_PMT07570;gene-DR999_PMT08617;gene-DR999_PMT10618;gene-DR999_PMT12694;gene-DR999_PMT13308;gene-DR999_PMT13512;gene-DR999_PMT15069;gene-DR999_PMT18802;gene-DR999_PMT19816;gene-DR999_PMT22088	15	14	1
		GO:0008289	lipid binding	0.0166	0.0034	4.92	8.08385e-05	0.0173898	Platysternon_megacephalum_newGene_18484;Platysternon_megacephalum_newGene_27717;Platysternon_megacephalum_newGene_31685;gene-DR999_PMT01073;gene-DR999_PMT05937;gene-DR999_PMT11097;gene-DR999_PMT14632;gene-DR999_PMT15489;gene-DR999_PMT16904	9	3	6
		GO:0051087	chaperone binding	0.0147	0.0028	5.3	0.000117722	0.0173898	gene-DR999_PMT00104;gene-DR999_PMT02044;gene-DR999_PMT03080;gene-DR999_PMT03084;gene-DR999_PMT07570;gene-DR999_PMT12112;gene-DR999_PMT14270;gene-DR999_PMT19816	8	7	1
		GO:0002161	aminoacyl-tRNA editing activity	0.0074	0.0006	12.52	0.000197663	0.021899	Platysternon_megacephalum_newGene_21438;gene-DR999_PMT08330;gene-DR999_PMT21754;gene-DR999_PMT21759	4	3	1
		GO:0030506	ankyrin binding	0.0092	0.0011	8.19	0.000281136	0.0249175	Platysternon_megacephalum_newGene_47038;Platysternon_megacephalum_newGene_48541;gene-DR999_PMT06253;gene-DR999_PMT08423;gene-DR999_PMT21732	5	4	1
		GO:0005344	oxygen transporter activity	0.0074	0.0007	10.59	0.000408869	0.0258848	Platysternon_megacephalum_newGene_39294;gene-DR999_PMT18224;gene-DR999_PMT19949;gene-DR999_PMT19953	4	0	4
		GO:0016597	amino acid binding	0.0074	0.0007	10.59	0.000408869	0.0258848	gene-DR999_PMT03054;gene-DR999_PMT12730;gene-DR999_PMT13638;gene-DR999_PMT14892	4	4	0
		GO:0042623	ATPase activity, coupled	0.0055	0.0004	14.75	0.000782336	0.0414922	gene-DR999_PMT09522;gene-DR999_PMT15069;gene-DR999_PMT22088	3	2	1
		GO:0008898	S-adenosylmethionine-homocysteine S-methyltransferase activity	0.0037	0.0001	34.42	0.000842656	0.0414922	Platysternon_megacephalum_newGene_9482;gene-DR999_PMT08545	2	1	1
		GO:0003756	protein disulfide isomerase activity	0.0074	0.0009	8.6	0.000971017	0.0430314	gene-DR999_PMT08079;gene-DR999_PMT13171;gene-DR999_PMT14770;gene-DR999_PMT15836	4	4	0
		GO:0031681	G-protein beta-subunit binding	0.0055	0.0004	12.91	0.00122476	0.0493422	gene-DR999_PMT13308;gene-DR999_PMT18231;gene-DR999_PMT19955	3	2	1
Intestine	cellular component	GO:0070062	extracellular exosome	0.1652	0.1115	1.48	2.45241e-09	1.11262e-06	Platysternon_megacephalum_newGene_17843;Platysternon_megacephalum_newGene_18728;Platysternon_megacephalum_newGene_18911;Platysternon_megacephalum_newGene_24599;Platysternon_megacephalum_newGene_25084;Platysternon_megacephalum_newGene_28147;Platysternon_megacephalum_newGene_34049;Platysternon_megacephalum_newGene_34687;Platysternon_megacephalum_newGene_39656;Platysternon_megacephalum_newGene_40473…	204	55	149
		GO:0005743	mitochondrial inner membrane	0.0243	0.0101	2.41	6.14511e-06	0.00139397	Platysternon_megacephalum_newGene_25084;Platysternon_megacephalum_newGene_47673;gene-DR999_PMT00391;gene-DR999_PMT00580;gene-DR999_PMT00679;gene-DR999_PMT01774;gene-DR999_PMT02259;gene-DR999_PMT03613;gene-DR999_PMT04994;gene-DR999_PMT05157;gene-DR999_PMT07116;gene-DR999_PMT09034;gene-DR999_PMT09344;gene-DR999_PMT09899;gene-DR999_PMT09974;gene-DR999_PMT10059;gene-DR999_PMT10337;gene-DR999_PMT11241…	30	7	23
		GO:0005739	mitochondrion	0.068	0.0429	1.59	1.55887e-05	0.00235745	Platysternon_megacephalum_newGene_1608;Platysternon_megacephalum_newGene_24599;Platysternon_megacephalum_newGene_28264;Platysternon_megacephalum_newGene_29185;Platysternon_megacephalum_newGene_38877;Platysternon_megacephalum_newGene_39656;Platysternon_megacephalum_newGene_42875;Platysternon_megacephalum_newGene_480;Platysternon_megacephalum_newGene_58620;Platysternon_megacephalum_newGene_7254;Pla…	84	27	57
		GO:0005737	cytoplasm	0.1563	0.1238	1.26	0.000278029	0.0218327	Platysternon_megacephalum_newGene_17199;Platysternon_megacephalum_newGene_17814;Platysternon_megacephalum_newGene_17843;Platysternon_megacephalum_newGene_17858;Platysternon_megacephalum_newGene_18911;Platysternon_megacephalum_newGene_20884;Platysternon_megacephalum_newGene_2123;Platysternon_megacephalum_newGene_23421;Platysternon_megacephalum_newGene_24741;Platysternon_megacephalum_newGene_25356;…	193	78	115
		GO:0005789	endoplasmic reticulum membrane	0.0227	0.0112	2.02	0.000290148	0.0218327	Platysternon_megacephalum_newGene_33802;Platysternon_megacephalum_newGene_48076;gene-DR999_PMT00966;gene-DR999_PMT01159;gene-DR999_PMT04501;gene-DR999_PMT04554;gene-DR999_PMT05405;gene-DR999_PMT05426;gene-DR999_PMT05438;gene-DR999_PMT07127;gene-DR999_PMT09563;gene-DR999_PMT09923;gene-DR999_PMT10260;gene-DR999_PMT10767;gene-DR999_PMT12717;gene-DR999_PMT13622;gene-DR999_PMT13747;gene-DR999_PMT14530…	28	1	27
		GO:0045261	proton-transporting ATP synthase complex, catalytic core F(1)	0.0032	0.0003	9.57	0.000313186	0.0218327	gene-DR999_PMT07590;gene-DR999_PMT09037;gene-DR999_PMT14607;gene-DR999_PMT14695	4	0	4
		GO:0005753	mitochondrial proton-transporting ATP synthase complex	0.0024	0.0002	14.36	0.000336862	0.0218327	gene-DR999_PMT07590;gene-DR999_PMT09037;gene-DR999_PMT14695	3	0	3
		GO:0005903	brush border	0.0073	0.002	3.69	0.000504686	0.028621	gene-DR999_PMT01536;gene-DR999_PMT04605;gene-DR999_PMT06836;gene-DR999_PMT07291;gene-DR999_PMT08436;gene-DR999_PMT14643;gene-DR999_PMT15352;gene-DR999_PMT15664;gene-DR999_PMT16667	9	2	7
		GO:0034361	very-low-density lipoprotein particle	0.004	0.0007	5.98	0.00085007	0.0428515	gene-DR999_PMT15719;gene-DR999_PMT15740;gene-DR999_PMT17881;gene-DR999_PMT18350;gene-DR999_PMT20956	5	1	4
	molecular function	GO:0060228	phosphatidylcholine-sterol O-acyltransferase activator activity	0.0033	0.0003	12.25	8.59511e-05	0.0325092	gene-DR999_PMT15719;gene-DR999_PMT15740;gene-DR999_PMT20966;gene-DR999_PMT20970	4	0	4
		GO:0000980	RNA polymerase II distal enhancer sequence-specific DNA binding	0.0098	0.0028	3.53	0.000102771	0.0325092	Platysternon_megacephalum_newGene_28426;gene-DR999_PMT01013;gene-DR999_PMT01937;gene-DR999_PMT07152;gene-DR999_PMT07303;gene-DR999_PMT08619;gene-DR999_PMT09063;gene-DR999_PMT10724;gene-DR999_PMT10969;gene-DR999_PMT11842;gene-DR999_PMT14231;gene-DR999_PMT20660	12	4	8
		GO:0005215	transporter activity	0.0172	0.0071	2.42	0.000143476	0.0325092	Platysternon_megacephalum_newGene_16191;Platysternon_megacephalum_newGene_34687;Platysternon_megacephalum_newGene_6173;gene-DR999_PMT00120;gene-DR999_PMT00391;gene-DR999_PMT02234;gene-DR999_PMT03660;gene-DR999_PMT06888;gene-DR999_PMT11748;gene-DR999_PMT12162;gene-DR999_PMT12537;gene-DR999_PMT13908;gene-DR999_PMT13919;gene-DR999_PMT14149;gene-DR999_PMT14465;gene-DR999_PMT14854;gene-DR999_PMT16584;…	21	9	12
		GO:0017127	cholesterol transporter activity	0.0049	0.0007	6.56	0.000146195	0.0325092	gene-DR999_PMT08912;gene-DR999_PMT15719;gene-DR999_PMT15740;gene-DR999_PMT18350;gene-DR999_PMT20966;gene-DR999_PMT20970	6	1	5
		GO:0070006	metalloaminopeptidase activity	0.0041	0.0005	7.65	0.000225443	0.0401051	Platysternon_megacephalum_newGene_2123;gene-DR999_PMT03874;gene-DR999_PMT07035;gene-DR999_PMT12655;gene-DR999_PMT13200	5	1	4
		GO:0004070	aspartate carbamoyltransferase activity	0.0025	0.0002	15.31	0.000278222	0.0412451	gene-DR999_PMT03054;gene-DR999_PMT19888;gene-DR999_PMT22874	3	1	2
		GO:0004857	enzyme inhibitor activity	0.0041	0.0006	6.96	0.000391079	0.0496934	gene-DR999_PMT03194;gene-DR999_PMT08832;gene-DR999_PMT10524;gene-DR999_PMT10584;gene-DR999_PMT17666	5	5
Liver	biological process	GO:0010891	negative regulation of sequestering of triglyceride	0.0063	0.0002	29.09	1.38464e-06	0.00208862	gene-DR999_PMT00911;gene-DR999_PMT04848;gene-DR999_PMT12122;gene-DR999_PMT16615	4	3	1
	cellular component	GO:0070062	extracellular exosome	0.171	0.1115	1.53	2.23478e-06	0.000454071	Platysternon_megacephalum_newGene_10250;Platysternon_megacephalum_newGene_16196;Platysternon_megacephalum_newGene_17958;Platysternon_megacephalum_newGene_1887;Platysternon_megacephalum_newGene_21438;Platysternon_megacephalum_newGene_29606;Platysternon_megacephalum_newGene_29905;Platysternon_megacephalum_newGene_29965;Platysternon_megacephalum_newGene_34049;Platysternon_megacephalum_newGene_38409;…	112	51	61
		GO:0005829	cytosol	0.0931	0.0506	1.84	3.01656e-06	0.000454071	Platysternon_megacephalum_newGene_10445;Platysternon_megacephalum_newGene_1887;Platysternon_megacephalum_newGene_23815;Platysternon_megacephalum_newGene_25390;Platysternon_megacephalum_newGene_29905;Platysternon_megacephalum_newGene_38409;Platysternon_megacephalum_newGene_40694;Platysternon_megacephalum_newGene_51297;gene-DR999_PMT00054;gene-DR999_PMT00328;gene-DR999_PMT00513;gene-DR999_PMT00692;…	61	36	25
		GO:0005739	mitochondrion	0.0809	0.0429	1.89	6.80422e-06	0.000682809	Platysternon_megacephalum_newGene_28358;Platysternon_megacephalum_newGene_47473;Platysternon_megacephalum_newGene_58554;Platysternon_megacephalum_newGene_8335;gene-DR999_PMT02306;gene-DR999_PMT02993;gene-DR999_PMT03782;gene-DR999_PMT03828;gene-DR999_PMT03834;gene-DR999_PMT03867;gene-DR999_PMT04134;gene-DR999_PMT04636;gene-DR999_PMT04704;gene-DR999_PMT04810;gene-DR999_PMT04959;gene-DR999_PMT05072;…	53	34	19
		GO:0045095	keratin filament	0.0092	0.0013	7.06	0.000146111	0.0109968	Platysternon_megacephalum_newGene_24911;Platysternon_megacephalum_newGene_47490;gene-DR999_PMT01247;gene-DR999_PMT14048;gene-DR999_PMT14070;gene-DR999_PMT14091	6	0	6
		GO:0005743	mitochondrial inner membrane	0.026	0.0101	2.57	0.000352169	0.0176702	gene-DR999_PMT00391;gene-DR999_PMT02319;gene-DR999_PMT03080;gene-DR999_PMT03504;gene-DR999_PMT07085;gene-DR999_PMT08641;gene-DR999_PMT08797;gene-DR999_PMT10706;gene-DR999_PMT11027;gene-DR999_PMT12755;gene-DR999_PMT13691;gene-DR999_PMT14155;gene-DR999_PMT14177;gene-DR999_PMT15392;gene-DR999_PMT16753;gene-DR999_PMT17227;gene-DR999_PMT20833	17	15	2
		GO:0043209	myelin sheath	0.026	0.0101	2.57	0.000352169	0.0176702	Platysternon_megacephalum_newGene_1887;gene-DR999_PMT00328;gene-DR999_PMT00391;gene-DR999_PMT01700;gene-DR999_PMT03047;gene-DR999_PMT03080;gene-DR999_PMT04570;gene-DR999_PMT05915;gene-DR999_PMT06098;gene-DR999_PMT07004;gene-DR999_PMT07076;gene-DR999_PMT13308;gene-DR999_PMT14488;gene-DR999_PMT16048;gene-DR999_PMT16265;gene-DR999_PMT16753;gene-DR999_PMT22088	17	12	5
	molecular function	GO:0051082	unfolded protein binding	0.0205	0.0044	4.67	3.67987e-06	0.00188642	Platysternon_megacephalum_newGene_1716;Platysternon_megacephalum_newGene_29905;gene-DR999_PMT00328;gene-DR999_PMT01700;gene-DR999_PMT05731;gene-DR999_PMT12694;gene-DR999_PMT13308;gene-DR999_PMT13512;gene-DR999_PMT14177;gene-DR999_PMT17050;gene-DR999_PMT17431;gene-DR999_PMT19816;gene-DR999_PMT22088	13	13	0
		GO:0044822	RNA binding	0.0772	0.0445	1.73	0.000132867	0.0340559	Platysternon_megacephalum_newGene_1887;gene-DR999_PMT00328;gene-DR999_PMT00695;gene-DR999_PMT01037;gene-DR999_PMT01575;gene-DR999_PMT01700;gene-DR999_PMT02120;gene-DR999_PMT02546;gene-DR999_PMT02877;gene-DR999_PMT03024;gene-DR999_PMT03080;gene-DR999_PMT03192;gene-DR999_PMT03721;gene-DR999_PMT04570;gene-DR999_PMT05081;gene-DR999_PMT05571;gene-DR999_PMT06894;gene-DR999_PMT07004;gene-DR999_PMT07174;…	49	36	13
		GO:0042803	protein homodimerization activity	0.0504	0.0258	1.95	0.000265429	0.038029	Platysternon_megacephalum_newGene_1716;Platysternon_megacephalum_newGene_48029;gene-DR999_PMT00328;gene-DR999_PMT00388;gene-DR999_PMT01562;gene-DR999_PMT02021;gene-DR999_PMT02339;gene-DR999_PMT02686;gene-DR999_PMT02993;gene-DR999_PMT03544;gene-DR999_PMT03639;gene-DR999_PMT03685;gene-DR999_PMT03867;gene-DR999_PMT05760;gene-DR999_PMT06253;gene-DR999_PMT07004;gene-DR999_PMT07981;gene-DR999_PMT09364;…	32	16	16
		GO:0002161	aminoacyl-tRNA editing activity	0.0063	0.0006	10.7	0.000360012	0.038029	Platysternon_megacephalum_newGene_21438;gene-DR999_PMT05804;gene-DR999_PMT21754;gene-DR999_PMT21759	4	4	0
		GO:0003987	acetate-CoA ligase activity	0.0047	0.0003	17.66	0.00037092	0.038029	gene-DR999_PMT12318;gene-DR999_PMT12319;gene-DR999_PMT12354	3	0	3
		GO:0005198	structural molecule activity	0.022	0.0081	2.71	0.000691566	0.0422077	Platysternon_megacephalum_newGene_24911;Platysternon_megacephalum_newGene_47207;Platysternon_megacephalum_newGene_47490;Platysternon_megacephalum_newGene_7886;gene-DR999_PMT00247;gene-DR999_PMT00873;gene-DR999_PMT01247;gene-DR999_PMT08972;gene-DR999_PMT10536;gene-DR999_PMT12851;gene-DR999_PMT14048;gene-DR999_PMT14070;gene-DR999_PMT14091;gene-DR999_PMT21864	14	3	11
		GO:0016597	amino acid binding	0.0063	0.0007	9.06	0.000738797	0.0422077	gene-DR999_PMT03054;gene-DR999_PMT12730;gene-DR999_PMT14892;gene-DR999_PMT22874	4	1	3
		GO:0005102	receptor binding	0.022	0.0083	2.66	0.00083897	0.0422077	Platysternon_megacephalum_newGene_47207;gene-DR999_PMT00247;gene-DR999_PMT02121;gene-DR999_PMT02993;gene-DR999_PMT03867;gene-DR999_PMT05653;gene-DR999_PMT05744;gene-DR999_PMT05851;gene-DR999_PMT09441;gene-DR999_PMT11814;gene-DR999_PMT14649;gene-DR999_PMT15175;gene-DR999_PMT15995;gene-DR999_PMT18359	14	8	6
		GO:0005504	fatty acid binding	0.0063	0.0007	8.41	0.00100666	0.0422077	Platysternon_megacephalum_newGene_868;gene-DR999_PMT05953;gene-DR999_PMT09441;gene-DR999_PMT16265	4	0	4
		GO:0004018	N6-(1,2-dicarboxyethyl)AMP AMP-lyase (fumarate-forming) activity	0.0031	0.0001	29.43	0.00115269	0.0422077	Platysternon_megacephalum_newGene_20088;gene-DR999_PMT10007	2	2	0
		GO:0004080	biotin-[propionyl-CoA-carboxylase (ATP-hydrolyzing)] ligase activity	0.0031	0.0001	29.43	0.00115269	0.0422077	gene-DR999_PMT10382;gene-DR999_PMT10412	2	2	0
		GO:0004087	carbamoyl-phosphate synthase (ammonia) activity	0.0031	0.0001	29.43	0.00115269	0.0422077	gene-DR999_PMT03054;gene-DR999_PMT22874	2	0	2
		GO:0004833	tryptophan 2,3-dioxygenase activity	0.0031	0.0001	29.43	0.00115269	0.0422077	gene-DR999_PMT00020;gene-DR999_PMT08879	2	2	0
		GO:0008396	oxysterol 7-alpha-hydroxylase activity	0.0031	0.0001	29.43	0.00115269	0.0422077	Platysternon_megacephalum_newGene_6065;Platysternon_megacephalum_newGene_6068	2	2	0
Lung	biological process	GO:0042026	protein refolding	0.012	0.0005	22.06	1.34092e-06	0.0010628	gene-DR999_PMT00414;gene-DR999_PMT03080;gene-DR999_PMT15069;gene-DR999_PMT17431;gene-DR999_PMT22088	5	5	0
		GO:0051085	chaperone mediated protein folding requiring cofactor	0.012	0.0006	20.05	2.41258e-06	0.0010628	gene-DR999_PMT07363;gene-DR999_PMT11135;gene-DR999_PMT15069;gene-DR999_PMT19816;gene-DR999_PMT22088	5	4	1
		GO:0009408	response to heat	0.0144	0.0014	10.18	2.05087e-05	0.00602307	gene-DR999_PMT00328;gene-DR999_PMT00414;gene-DR999_PMT10452;gene-DR999_PMT17431;gene-DR999_PMT17899;gene-DR999_PMT19838	6	6	0
		GO:0045214	sarcomere organization	0.012	0.0012	9.59	0.000140339	0.0306591	Platysternon_megacephalum_newGene_19655;gene-DR999_PMT01261;gene-DR999_PMT11669;gene-DR999_PMT12605;gene-DR999_PMT19838	5	5	0
		GO:0071277	cellular response to calcium ion	0.012	0.0013	9.19	0.000173992	0.0306591	gene-DR999_PMT01261;gene-DR999_PMT04135;gene-DR999_PMT05616;gene-DR999_PMT16467;gene-DR999_PMT17939	5	4	1
		GO:0070208	protein heterotrimerization	0.0072	0.0003	22.06	0.000219819	0.0322787	Platysternon_megacephalum_newGene_10250;gene-DR999_PMT05851;gene-DR999_PMT10987	3	1	2
		GO:0009409	response to cold	0.0096	0.0008	11.76	0.000291339	0.0366693	gene-DR999_PMT00328;gene-DR999_PMT00414;gene-DR999_PMT03080;gene-DR999_PMT12981	4	3	1
		GO:0006518	peptide metabolic process	0.0072	0.0004	18.91	0.000378211	0.0373498	gene-DR999_PMT05519;gene-DR999_PMT21634;gene-DR999_PMT22954	3	0	3
		GO:0048741	skeletal muscle fiber development	0.0096	0.0009	11.03	0.00038153	0.0373498	Platysternon_megacephalum_newGene_26105;gene-DR999_PMT08570;gene-DR999_PMT18193;gene-DR999_PMT18756	4	4	0
		GO:0031061	negative regulation of histone methylation	0.0048	0.0001	44.11	0.000512642	0.0403229	gene-DR999_PMT12427;gene-DR999_PMT12429	2	2	0
		GO:1902904	negative regulation of supramolecular fiber organization	0.0048	0.0001	44.11	0.000512642	0.0403229	gene-DR999_PMT15069;gene-DR999_PMT22088	2	2	0
		GO:0003009	skeletal muscle contraction	0.0072	0.0004	16.54	0.000594967	0.0403229	Platysternon_megacephalum_newGene_26105;gene-DR999_PMT08391;gene-DR999_PMT15495	3	3	0
		GO:0090084	negative regulation of inclusion body assembly	0.0072	0.0004	16.54	0.000594967	0.0403229	gene-DR999_PMT00414;gene-DR999_PMT17431;gene-DR999_PMT19816	3	3	0
	cellular component	GO:0005615	extracellular space	0.1136	0.0379	2.99	3.10094e-11	6.49565e-09	Platysternon_megacephalum_newGene_10250;Platysternon_megacephalum_newGene_16023;Platysternon_megacephalum_newGene_29567;Platysternon_megacephalum_newGene_35838;Platysternon_megacephalum_newGene_37005;Platysternon_megacephalum_newGene_40889;Platysternon_megacephalum_newGene_43008;Platysternon_megacephalum_newGene_47441;Platysternon_megacephalum_newGene_51263;Platysternon_megacephalum_newGene_5182;…	46	18	28
		GO:0043209	myelin sheath	0.0395	0.0101	3.91	3.6392e-06	0.000381158	Platysternon_megacephalum_newGene_16985;gene-DR999_PMT00328;gene-DR999_PMT00391;gene-DR999_PMT00414;gene-DR999_PMT01700;gene-DR999_PMT01850;gene-DR999_PMT03080;gene-DR999_PMT04570;gene-DR999_PMT08617;gene-DR999_PMT15069;gene-DR999_PMT16048;gene-DR999_PMT16265;gene-DR999_PMT17448;gene-DR999_PMT20278;gene-DR999_PMT21428;gene-DR999_PMT22088	16	13	3
		GO:0030018	Z disc	0.0198	0.0037	5.39	0.00011161	0.00779311	Platysternon_megacephalum_newGene_19655;Platysternon_megacephalum_newGene_42293;gene-DR999_PMT00206;gene-DR999_PMT01955;gene-DR999_PMT07040;gene-DR999_PMT07407;gene-DR999_PMT11669;gene-DR999_PMT12605	8	8	0
		GO:0033018	sarcoplasmic reticulum lumen	0.0049	0.0001	43.79	0.000520175	0.0272407	gene-DR999_PMT12605;gene-DR999_PMT19838	2	2	0
		GO:0031430	M band	0.0074	0.0006	13.14	0.00125856	0.0475716	Platysternon_megacephalum_newGene_17541;gene-DR999_PMT03303;gene-DR999_PMT06632	3	3	0
		GO:0005737	cytoplasm	0.1753	0.1238	1.42	0.00145706	0.0475716	Platysternon_megacephalum_newGene_11332;Platysternon_megacephalum_newGene_15732;Platysternon_megacephalum_newGene_16174;Platysternon_megacephalum_newGene_16985;Platysternon_megacephalum_newGene_19666;Platysternon_megacephalum_newGene_21438;Platysternon_megacephalum_newGene_34701;Platysternon_megacephalum_newGene_47038;Platysternon_megacephalum_newGene_48166;Platysternon_megacephalum_newGene_48296…	71	44	27
		GO:0070062	extracellular exosome	0.1605	0.1115	1.44	0.0015897	0.0475716	Platysternon_megacephalum_newGene_10250;Platysternon_megacephalum_newGene_145;Platysternon_megacephalum_newGene_16985;Platysternon_megacephalum_newGene_19666;Platysternon_megacephalum_newGene_21438;Platysternon_megacephalum_newGene_25284;Platysternon_megacephalum_newGene_28931;Platysternon_megacephalum_newGene_37005;Platysternon_megacephalum_newGene_40889;Platysternon_megacephalum_newGene_43008;P…	65	41	24
	molecular function	GO:0051087	chaperone binding	0.0185	0.0028	6.66	2.35757e-05	0.00833836	gene-DR999_PMT02688;gene-DR999_PMT03080;gene-DR999_PMT04058;gene-DR999_PMT07040;gene-DR999_PMT15898;gene-DR999_PMT16265;gene-DR999_PMT17431;gene-DR999_PMT19816	8	7	1
		GO:0002161	aminoacyl-tRNA editing activity	0.0093	0.0006	15.73	8.16763e-05	0.0139688	Platysternon_megacephalum_newGene_21438;gene-DR999_PMT08330;gene-DR999_PMT21754;gene-DR999_PMT21759	4	3	1
		GO:0051371	muscle alpha-actinin binding	0.0069	0.0003	25.96	0.000118485	0.0139688	Platysternon_megacephalum_newGene_19655;gene-DR999_PMT07034;gene-DR999_PMT11669	3	3	0
		GO:0051082	unfolded protein binding	0.0185	0.0044	4.22	0.000611058	0.04456	gene-DR999_PMT00328;gene-DR999_PMT00414;gene-DR999_PMT01700;gene-DR999_PMT08617;gene-DR999_PMT15069;gene-DR999_PMT17431;gene-DR999_PMT19816;gene-DR999_PMT22088	8	8	0
		GO:0048407	platelet-derived growth factor binding	0.0069	0.0004	16.22	0.00062994	0.04456	Platysternon_megacephalum_newGene_10250;gene-DR999_PMT01618;gene-DR999_PMT03051	3	0	3
Muscle	biological process	GO:1901998	toxin transport	0.0091	0.0016	5.59	5.48785e-06	0.0111786	gene-DR999_PMT01403;gene-DR999_PMT03812;gene-DR999_PMT04040;gene-DR999_PMT08617;gene-DR999_PMT10618;gene-DR999_PMT11384;gene-DR999_PMT12294;gene-DR999_PMT13308;gene-DR999_PMT16369;gene-DR999_PMT20839	10	9	1
		GO:1901800	positive regulation of proteasomal protein catabolic process	0.0064	0.0008	7.82	1.11073e-05	0.0111786	gene-DR999_PMT00144;gene-DR999_PMT05967;gene-DR999_PMT06251;gene-DR999_PMT08626;gene-DR999_PMT11303;gene-DR999_PMT20848;gene-DR999_PMT21456	7	5	2
		GO:0000470	maturation of LSU-rRNA	0.0045	0.0004	11.97	1.42101e-05	0.0111786	gene-DR999_PMT08916;gene-DR999_PMT11588;gene-DR999_PMT12331;gene-DR999_PMT13803;gene-DR999_PMT17329	5	5	0
		GO:0043161	proteasome-mediated ubiquitin-dependent protein catabolic process	0.0145	0.0044	3.31	1.96368e-05	0.0115857	Platysternon_megacephalum_newGene_14376;Platysternon_megacephalum_newGene_4166;gene-DR999_PMT02941;gene-DR999_PMT04655;gene-DR999_PMT05167;gene-DR999_PMT10553;gene-DR999_PMT13665;gene-DR999_PMT13880;gene-DR999_PMT15680;gene-DR999_PMT16036;gene-DR999_PMT16059;gene-DR999_PMT18857;gene-DR999_PMT19506;gene-DR999_PMT19752;gene-DR999_PMT21791;gene-DR999_PMT21812	16	13	3
		GO:0030199	collagen fibril organization	0.0082	0.0016	5.2	3.12586e-05	0.0147541	Platysternon_megacephalum_newGene_10250;gene-DR999_PMT03019;gene-DR999_PMT03051;gene-DR999_PMT04933;gene-DR999_PMT07206;gene-DR999_PMT10103;gene-DR999_PMT12664;gene-DR999_PMT13512;gene-DR999_PMT19388	9	2	7
		GO:0000462	maturation of SSU-rRNA from tricistronic rRNA transcript (SSU-rRNA, 5.8S rRNA, LSU-rRNA)	0.0073	0.0014	5.36	6.78427e-05	0.0237367	gene-DR999_PMT02546;gene-DR999_PMT03450;gene-DR999_PMT04077;gene-DR999_PMT04245;gene-DR999_PMT13912;gene-DR999_PMT14226;gene-DR999_PMT16296;gene-DR999_PMT19804	8	8	0
		GO:0005978	glycogen biosynthetic process	0.0064	0.001	6.18	7.04055e-05	0.0237367	Platysternon_megacephalum_newGene_1887;Platysternon_megacephalum_newGene_26082;gene-DR999_PMT03737;gene-DR999_PMT11188;gene-DR999_PMT12892;gene-DR999_PMT13977;gene-DR999_PMT15118	7	2	5
		GO:0006457	protein folding	0.0164	0.0062	2.62	0.000153678	0.0394791	gene-DR999_PMT00328;gene-DR999_PMT01154;gene-DR999_PMT02004;gene-DR999_PMT02587;gene-DR999_PMT03130;gene-DR999_PMT03812;gene-DR999_PMT03926;gene-DR999_PMT05731;gene-DR999_PMT06203;gene-DR999_PMT07696;gene-DR999_PMT10618;gene-DR999_PMT12294;gene-DR999_PMT12694;gene-DR999_PMT13308;gene-DR999_PMT13809;gene-DR999_PMT16179;gene-DR999_PMT16369;gene-DR999_PMT21327	18	15	3
		GO:0048050	post-embryonic eye morphogenesis	0.0036	0.0003	11.18	0.000171439	0.0394791	Platysternon_megacephalum_newGene_1202;Platysternon_megacephalum_newGene_1204;gene-DR999_PMT03592;gene-DR999_PMT19445	4	0	4
		GO:1904417	positive regulation of xenophagy	0.0036	0.0003	11.18	0.000171439	0.0394791	gene-DR999_PMT09086;gene-DR999_PMT18675;gene-DR999_PMT22049;gene-DR999_PMT22541	4	2	2
		GO:0032369	negative regulation of lipid transport	0.0027	0.0002	16.76	0.000211729	0.0394791	gene-DR999_PMT01985;gene-DR999_PMT22158;gene-DR999_PMT23578	3	2	1
		GO:0061077	chaperone-mediated protein folding	0.0055	0.0009	6.29	0.00021191	0.0394791	gene-DR999_PMT03847;gene-DR999_PMT12933;gene-DR999_PMT13144;gene-DR999_PMT13856;gene-DR999_PMT19570;gene-DR999_PMT20574	6	5	1
		GO:0000387	spliceosomal snRNP assembly	0.0073	0.0016	4.62	0.00021747	0.0394791	gene-DR999_PMT03706;gene-DR999_PMT04702;gene-DR999_PMT07417;gene-DR999_PMT07450;gene-DR999_PMT10863;gene-DR999_PMT14464;gene-DR999_PMT15160;gene-DR999_PMT20848	8	8	0
		GO:0051085	chaperone mediated protein folding requiring cofactor	0.0045	0.0006	7.62	0.000255445	0.0430606	gene-DR999_PMT03084;gene-DR999_PMT11135;gene-DR999_PMT15069;gene-DR999_PMT19816;gene-DR999_PMT22088	5	5	0
	cellular component	GO:0070062	extracellular exosome	0.175	0.1115	1.57	3.74773e-11	1.7713e-08	Platysternon_megacephalum_newGene_10250;Platysternon_megacephalum_newGene_1202;Platysternon_megacephalum_newGene_1204;Platysternon_megacephalum_newGene_14416;Platysternon_megacephalum_newGene_16196;Platysternon_megacephalum_newGene_16341;Platysternon_megacephalum_newGene_17852;Platysternon_megacephalum_newGene_1887;Platysternon_megacephalum_newGene_23500;Platysternon_megacephalum_newGene_25284;Pl…	196	95	101
		GO:0005730	nucleolus	0.0643	0.033	1.95	3.71934e-08	8.78939e-06	Platysternon_megacephalum_newGene_120;Platysternon_megacephalum_newGene_17852;Platysternon_megacephalum_newGene_49199;gene-DR999_PMT00144;gene-DR999_PMT00159;gene-DR999_PMT00249;gene-DR999_PMT00462;gene-DR999_PMT00528;gene-DR999_PMT01664;gene-DR999_PMT01721;gene-DR999_PMT01866;gene-DR999_PMT02401;gene-DR999_PMT02546;gene-DR999_PMT02877;gene-DR999_PMT03145;gene-DR999_PMT03391;gene-DR999_PMT04077;g…	72	63	9
		GO:0001527	microfibril	0.0062	0.0007	9.24	2.35048e-06	0.000370304	Platysternon_megacephalum_newGene_1202;Platysternon_megacephalum_newGene_1204;gene-DR999_PMT03592;gene-DR999_PMT05042;gene-DR999_PMT07699;gene-DR999_PMT13168;gene-DR999_PMT19081	7	1	6
		GO:0032040	small-subunit processome	0.0089	0.0016	5.66	4.45641e-06	0.00052656	gene-DR999_PMT02546;gene-DR999_PMT04077;gene-DR999_PMT04245;gene-DR999_PMT14226;gene-DR999_PMT14405;gene-DR999_PMT15248;gene-DR999_PMT16296;gene-DR999_PMT19934;gene-DR999_PMT20741;gene-DR999_PMT22201	10	10	0
		GO:0008540	proteasome regulatory particle, base subcomplex	0.0054	0.0006	9.5	1.05423e-05	0.000996523	gene-DR999_PMT00973;gene-DR999_PMT05967;gene-DR999_PMT10553;gene-DR999_PMT11303;gene-DR999_PMT18857;gene-DR999_PMT21456	6	5	1
		GO:0005832	chaperonin-containing T-complex	0.0045	0.0004	11.31	1.87792e-05	0.00147927	gene-DR999_PMT03812;gene-DR999_PMT10618;gene-DR999_PMT12294;gene-DR999_PMT13308;gene-DR999_PMT16369	5	5	0
		GO:0031595	nuclear proteasome complex	0.0045	0.0005	9.9	4.74617e-05	0.00320455	gene-DR999_PMT05967;gene-DR999_PMT10638;gene-DR999_PMT11303;gene-DR999_PMT13880;gene-DR999_PMT21456	5	5	0
		GO:0005762	mitochondrial large ribosomal subunit	0.0062	0.001	6.16	6.74521e-05	0.00355078	gene-DR999_PMT04514;gene-DR999_PMT04582;gene-DR999_PMT07364;gene-DR999_PMT11474;gene-DR999_PMT12796;gene-DR999_PMT16057;gene-DR999_PMT19946	7	7	0
		GO:0031012	extracellular matrix	0.0161	0.0058	2.77	7.3002e-05	0.00355078	Platysternon_megacephalum_newGene_36994;gene-DR999_PMT03422;gene-DR999_PMT04044;gene-DR999_PMT04240;gene-DR999_PMT05901;gene-DR999_PMT06140;gene-DR999_PMT07106;gene-DR999_PMT07206;gene-DR999_PMT12476;gene-DR999_PMT12694;gene-DR999_PMT13468;gene-DR999_PMT13934;gene-DR999_PMT14259;gene-DR999_PMT15240;gene-DR999_PMT18881;gene-DR999_PMT19388;gene-DR999_PMT19445;gene-DR999_PMT21713	18	3	15
		GO:0005838	proteasome regulatory particle	0.0036	0.0003	12.67	7.51279e-05	0.00355078	gene-DR999_PMT05167;gene-DR999_PMT13665;gene-DR999_PMT15369;gene-DR999_PMT15647	4	4	0
		GO:0043209	myelin sheath	0.0223	0.0101	2.21	0.000154593	0.00664232	Platysternon_megacephalum_newGene_1887;gene-DR999_PMT00328;gene-DR999_PMT00414;gene-DR999_PMT03080;gene-DR999_PMT04570;gene-DR999_PMT05915;gene-DR999_PMT06161;gene-DR999_PMT06422;gene-DR999_PMT07568;gene-DR999_PMT08617;gene-DR999_PMT10361;gene-DR999_PMT10618;gene-DR999_PMT12251;gene-DR999_PMT12633;gene-DR999_PMT13308;gene-DR999_PMT13625;gene-DR999_PMT13785;gene-DR999_PMT15069;gene-DR999_PMT15240;…	25	18	7
		GO:0005925	focal adhesion	0.0348	0.019	1.83	0.000187305	0.0073772	Platysternon_megacephalum_newGene_10102;Platysternon_megacephalum_newGene_32646;Platysternon_megacephalum_newGene_47038;Platysternon_megacephalum_newGene_48541;Platysternon_megacephalum_newGene_5644;gene-DR999_PMT00031;gene-DR999_PMT00177;gene-DR999_PMT00537;gene-DR999_PMT01721;gene-DR999_PMT01985;gene-DR999_PMT01991;gene-DR999_PMT02183;gene-DR999_PMT04380;gene-DR999_PMT05681;gene-DR999_PMT06013;…	39	16	23
		GO:0002199	zona pellucida receptor complex	0.0036	0.0003	10.56	0.00021406	0.00778243	gene-DR999_PMT10618;gene-DR999_PMT12294;gene-DR999_PMT13308;gene-DR999_PMT16369	4	4	0
		GO:0005615	extracellular space	0.058	0.0379	1.53	0.000407449	0.0137552	Platysternon_megacephalum_newGene_10250;Platysternon_megacephalum_newGene_1202;Platysternon_megacephalum_newGene_1204;Platysternon_megacephalum_newGene_17852;Platysternon_megacephalum_newGene_1887;Platysternon_megacephalum_newGene_23500;Platysternon_megacephalum_newGene_36994;Platysternon_megacephalum_newGene_5182;gene-DR999_PMT00008;gene-DR999_PMT00112;gene-DR999_PMT00151;gene-DR999_PMT00354;gen…	65	14	51
		GO:0031597	cytosolic proteasome complex	0.0036	0.0004	9.05	0.000474435	0.0142331	gene-DR999_PMT05967;gene-DR999_PMT10638;gene-DR999_PMT11303;gene-DR999_PMT21456	4	4	0
		GO:0005654	nucleoplasm	0.0955	0.0697	1.37	0.000486266	0.0142331	Platysternon_megacephalum_newGene_1887;Platysternon_megacephalum_newGene_24709;Platysternon_megacephalum_newGene_3158;Platysternon_megacephalum_newGene_39685;Platysternon_megacephalum_newGene_44155;Platysternon_megacephalum_newGene_46672;Platysternon_megacephalum_newGene_51701;Platysternon_megacephalum_newGene_6297;gene-DR999_PMT00021;gene-DR999_PMT00144;gene-DR999_PMT00159;gene-DR999_PMT00328;ge…	107	83	24
		GO:0008180	COP9 signalosome	0.0062	0.0014	4.62	0.000524975	0.0142331	gene-DR999_PMT03505;gene-DR999_PMT06345;gene-DR999_PMT07569;gene-DR999_PMT07696;gene-DR999_PMT08617;gene-DR999_PMT16671;gene-DR999_PMT16741	7	6	1
		GO:0000974	Prp19 complex	0.0045	0.0007	6.6	0.000542064	0.0142331	gene-DR999_PMT07284;gene-DR999_PMT07417;gene-DR999_PMT08301;gene-DR999_PMT15069;gene-DR999_PMT22088	5	5	0
		GO:0005604	basement membrane	0.0089	0.0026	3.37	0.000586691	0.0145941	Platysternon_megacephalum_newGene_1202;Platysternon_megacephalum_newGene_1204;gene-DR999_PMT03592;gene-DR999_PMT05024;gene-DR999_PMT12003;gene-DR999_PMT12135;gene-DR999_PMT15054;gene-DR999_PMT16623;gene-DR999_PMT20528;gene-DR999_PMT21083	10	1	9
		GO:0005829	cytosol	0.0723	0.0506	1.43	0.000686111	0.0157414	Platysternon_megacephalum_newGene_13713;Platysternon_megacephalum_newGene_14311;Platysternon_megacephalum_newGene_16281;Platysternon_megacephalum_newGene_1887;gene-DR999_PMT00021;gene-DR999_PMT00054;gene-DR999_PMT00328;gene-DR999_PMT00414;gene-DR999_PMT00513;gene-DR999_PMT00707;gene-DR999_PMT00821;gene-DR999_PMT01194;gene-DR999_PMT01293;gene-DR999_PMT02044;gene-DR999_PMT02211;gene-DR999_PMT02269;…	81	60	21
		GO:0042383	sarcolemma	0.0089	0.0027	3.3	0.000699737	0.0157414	Platysternon_megacephalum_newGene_47038;Platysternon_megacephalum_newGene_48541;gene-DR999_PMT01363;gene-DR999_PMT01588;gene-DR999_PMT06191;gene-DR999_PMT10103;gene-DR999_PMT14091;gene-DR999_PMT15436;gene-DR999_PMT20528;gene-DR999_PMT21732	10	4	6
		GO:0005737	cytoplasm	0.1554	0.1238	1.26	0.000732729	0.0157414	Platysternon_megacephalum_newGene_120;Platysternon_megacephalum_newGene_14376;Platysternon_megacephalum_newGene_3158;Platysternon_megacephalum_newGene_32646;Platysternon_megacephalum_newGene_33655;Platysternon_megacephalum_newGene_39685;Platysternon_megacephalum_newGene_39703;Platysternon_megacephalum_newGene_46672;Platysternon_megacephalum_newGene_47038;Platysternon_megacephalum_newGene_48541;Pl…	174	109	65
		GO:0019907	cyclin-dependent protein kinase activating kinase holoenzyme complex	0.0027	0.0002	11.88	0.000957279	0.0196713	gene-DR999_PMT00595;gene-DR999_PMT03080;gene-DR999_PMT19325	3	3	0
		GO:0005811	lipid droplet	0.0071	0.002	3.52	0.00152487	0.0300292	gene-DR999_PMT00821;gene-DR999_PMT02319;gene-DR999_PMT04371;gene-DR999_PMT07568;gene-DR999_PMT10103;gene-DR999_PMT11096;gene-DR999_PMT12689;gene-DR999_PMT13499	8	3	5
		GO:0031965	nuclear membrane	0.0152	0.007	2.15	0.00222019	0.03992	Platysternon_megacephalum_newGene_16281;Platysternon_megacephalum_newGene_1775;Platysternon_megacephalum_newGene_49199;Platysternon_megacephalum_newGene_5644;gene-DR999_PMT02546;gene-DR999_PMT02877;gene-DR999_PMT02933;gene-DR999_PMT06561;gene-DR999_PMT09504;gene-DR999_PMT09991;gene-DR999_PMT10141;gene-DR999_PMT11291;gene-DR999_PMT17888;gene-DR999_PMT19802;gene-DR999_PMT20817;gene-DR999_PMT20878;g…	17	15	2
		GO:0005739	mitochondrion	0.0607	0.0429	1.42	0.00226496	0.03992	Platysternon_megacephalum_newGene_14017;Platysternon_megacephalum_newGene_17876;Platysternon_megacephalum_newGene_28358;Platysternon_megacephalum_newGene_39547;Platysternon_megacephalum_newGene_5644;Platysternon_megacephalum_newGene_58878;Platysternon_megacephalum_newGene_9623;gene-DR999_PMT00021;gene-DR999_PMT00177;gene-DR999_PMT00320;gene-DR999_PMT00414;gene-DR999_PMT00554;gene-DR999_PMT01295;g…	68	47	21
		GO:0071010	prespliceosome	0.0027	0.0003	9.5	0.00228051	0.03992	gene-DR999_PMT07284;gene-DR999_PMT08301;gene-DR999_PMT14464	3	3	0
	molecular function	GO:0044822	RNA binding	0.1	0.0445	2.25	3.22498e-16	2.67843e-13	Platysternon_megacephalum_newGene_120;Platysternon_megacephalum_newGene_1887;Platysternon_megacephalum_newGene_42327;Platysternon_megacephalum_newGene_6297;Platysternon_megacephalum_newGene_9623;gene-DR999_PMT00328;gene-DR999_PMT00462;gene-DR999_PMT00528;gene-DR999_PMT01037;gene-DR999_PMT01196;gene-DR999_PMT01198;gene-DR999_PMT01721;gene-DR999_PMT01866;gene-DR999_PMT02401;gene-DR999_PMT02521;gene…	112	94	18
		GO:0051082	unfolded protein binding	0.0161	0.0044	3.66	1.30695e-06	0.000542728	gene-DR999_PMT00328;gene-DR999_PMT00414;gene-DR999_PMT01721;gene-DR999_PMT03084;gene-DR999_PMT03812;gene-DR999_PMT05731;gene-DR999_PMT07696;gene-DR999_PMT08617;gene-DR999_PMT10618;gene-DR999_PMT12294;gene-DR999_PMT12694;gene-DR999_PMT13308;gene-DR999_PMT13512;gene-DR999_PMT15069;gene-DR999_PMT16369;gene-DR999_PMT19816;gene-DR999_PMT21327;gene-DR999_PMT22088	18	18	0
		GO:0005201	extracellular matrix structural constituent	0.0107	0.0024	4.55	7.12661e-06	0.00197295	Platysternon_megacephalum_newGene_10250;Platysternon_megacephalum_newGene_1202;Platysternon_megacephalum_newGene_1204;gene-DR999_PMT01068;gene-DR999_PMT03019;gene-DR999_PMT03051;gene-DR999_PMT03592;gene-DR999_PMT05042;gene-DR999_PMT05971;gene-DR999_PMT08595;gene-DR999_PMT12135;gene-DR999_PMT13934	12	0	12
		GO:0023026	MHC class II protein complex binding	0.0045	0.0005	9.27	7.87891e-05	0.0163591	gene-DR999_PMT00328;gene-DR999_PMT07696;gene-DR999_PMT15069;gene-DR999_PMT15240;gene-DR999_PMT22088	5	4	1
		GO:0005509	calcium ion binding	0.0625	0.0404	1.55	0.000181436	0.0301374	Platysternon_megacephalum_newGene_1202;Platysternon_megacephalum_newGene_1204;Platysternon_megacephalum_newGene_12137;Platysternon_megacephalum_newGene_19660;Platysternon_megacephalum_newGene_210;Platysternon_megacephalum_newGene_22263;Platysternon_megacephalum_newGene_27405;Platysternon_megacephalum_newGene_32303;Platysternon_megacephalum_newGene_35778;Platysternon_megacephalum_newGene_35783;Pla…	70	14	56
Spleen	cellular component	GO:0005833	hemoglobin complex	0.0059	0.0004	15.06	6.56288e-05	0.00977524	Platysternon_megacephalum_newGene_39294;gene-DR999_PMT19949;gene-DR999_PMT19953;gene-DR999_PMT20623	4	0	4
		GO:0008074	guanylate cyclase complex, soluble	0.0059	0.0004	15.06	6.56288e-05	0.00977524	Platysternon_megacephalum_newGene_41259;gene-DR999_PMT00246;gene-DR999_PMT21450;gene-DR999_PMT22005	4	4	0
		GO:0070062	extracellular exosome	0.153	0.1115	1.37	0.000494975	0.0269642	Platysternon_megacephalum_newGene_16364;Platysternon_megacephalum_newGene_16985;Platysternon_megacephalum_newGene_17852;Platysternon_megacephalum_newGene_22145;Platysternon_megacephalum_newGene_26950;Platysternon_megacephalum_newGene_29905;Platysternon_megacephalum_newGene_32962;Platysternon_megacephalum_newGene_40358;Platysternon_megacephalum_newGene_42365;Platysternon_megacephalum_newGene_44019…	103	60	43
		GO:0031224	intrinsic component of membrane	0.0045	0.0003	15.81	0.000513652	0.0269642	gene-DR999_PMT06587;gene-DR999_PMT10922;gene-DR999_PMT21421	3	3	0
		GO:0016323	basolateral plasma membrane	0.0149	0.0042	3.51	0.00051793	0.0269642	gene-DR999_PMT01307;gene-DR999_PMT06253;gene-DR999_PMT10092;gene-DR999_PMT12505;gene-DR999_PMT13074;gene-DR999_PMT14350;gene-DR999_PMT14363;gene-DR999_PMT16176;gene-DR999_PMT16576;gene-DR999_PMT19391	10	7	3
		GO:0005829	cytosol	0.0802	0.0506	1.59	0.000543095	0.0269642	Platysternon_megacephalum_newGene_10445;Platysternon_megacephalum_newGene_29905;Platysternon_megacephalum_newGene_31286;Platysternon_megacephalum_newGene_40358;Platysternon_megacephalum_newGene_44358;gene-DR999_PMT00054;gene-DR999_PMT00328;gene-DR999_PMT00414;gene-DR999_PMT00790;gene-DR999_PMT01429;gene-DR999_PMT01833;gene-DR999_PMT02071;gene-DR999_PMT02704;gene-DR999_PMT02912;gene-DR999_PMT02967…	54	36	18
		GO:0005925	focal adhesion	0.0371	0.019	1.96	0.00114117	0.0428312	Platysternon_megacephalum_newGene_24889;Platysternon_megacephalum_newGene_29905;gene-DR999_PMT00873;gene-DR999_PMT01307;gene-DR999_PMT01700;gene-DR999_PMT01877;gene-DR999_PMT02345;gene-DR999_PMT02518;gene-DR999_PMT05018;gene-DR999_PMT05535;gene-DR999_PMT08617;gene-DR999_PMT08747;gene-DR999_PMT09558;gene-DR999_PMT10100;gene-DR999_PMT12694;gene-DR999_PMT13536;gene-DR999_PMT14103;gene-DR999_PMT14350…	25	21	4
		GO:0043209	myelin sheath	0.0238	0.0101	2.36	0.00132969	0.0428312	Platysternon_megacephalum_newGene_16985;Platysternon_megacephalum_newGene_32803;gene-DR999_PMT00328;gene-DR999_PMT00414;gene-DR999_PMT01700;gene-DR999_PMT04570;gene-DR999_PMT05915;gene-DR999_PMT05923;gene-DR999_PMT08617;gene-DR999_PMT13625;gene-DR999_PMT15669;gene-DR999_PMT15704;gene-DR999_PMT16265;gene-DR999_PMT16398;gene-DR999_PMT17448;gene-DR999_PMT19391	16	9	7
		GO:0031232	extrinsic component of external side of plasma membrane	0.003	0.0001	26.35	0.0014378	0.0428312	gene-DR999_PMT00873;gene-DR999_PMT11055	2	1	1
		GO:0097489	multivesicular body, internal vesicle lumen	0.003	0.0001	26.35	0.0014378	0.0428312	gene-DR999_PMT14350;gene-DR999_PMT14363	2	2	0
	molecular function	GO:0051082	unfolded protein binding	0.0164	0.0044	3.74	0.000160291	0.0296401	Platysternon_megacephalum_newGene_29905;gene-DR999_PMT00328;gene-DR999_PMT00414;gene-DR999_PMT01700;gene-DR999_PMT05706;gene-DR999_PMT05731;gene-DR999_PMT07696;gene-DR999_PMT08617;gene-DR999_PMT12694;gene-DR999_PMT13512;gene-DR999_PMT17431	11	11	0
		GO:0016941	natriuretic peptide receptor activity	0.0045	0.0002	20.92	0.000178593	0.0296401	Platysternon_megacephalum_newGene_41259;gene-DR999_PMT21450;gene-DR999_PMT22005	3	3	0
		GO:0030235	nitric-oxide synthase regulator activity	0.0045	0.0002	20.92	0.000178593	0.0296401	gene-DR999_PMT00328;gene-DR999_PMT14350;gene-DR999_PMT14363	3	3	0
		GO:0019825	oxygen binding	0.0075	0.001	7.75	0.000338804	0.0421722	Platysternon_megacephalum_newGene_39294;gene-DR999_PMT16265;gene-DR999_PMT19949;gene-DR999_PMT19953;gene-DR999_PMT20623	5	0	5
Stomach	cellular component	GO:0070062	extracellular exosome	0.173	0.1115	1.55	2.50497e-09	1.05209e-06	Platysternon_megacephalum_newGene_10250;Platysternon_megacephalum_newGene_16869;Platysternon_megacephalum_newGene_18911;Platysternon_megacephalum_newGene_22149;Platysternon_megacephalum_newGene_23500;Platysternon_megacephalum_newGene_24599;Platysternon_megacephalum_newGene_25284;Platysternon_megacephalum_newGene_29148;Platysternon_megacephalum_newGene_29965;Platysternon_megacephalum_newGene_36234…	168	54	114
	molecular function	GO:0044822	RNA binding	0.0809	0.0445	1.82	3.73572e-07	0.000243805	Platysternon_megacephalum_newGene_36985;Platysternon_megacephalum_newGene_36995;Platysternon_megacephalum_newGene_42039;Platysternon_megacephalum_newGene_42327;gene-DR999_PMT00026;gene-DR999_PMT00328;gene-DR999_PMT00695;gene-DR999_PMT00903;gene-DR999_PMT01090;gene-DR999_PMT01310;gene-DR999_PMT01700;gene-DR999_PMT01866;gene-DR999_PMT02120;gene-DR999_PMT02546;gene-DR999_PMT02785;gene-DR999_PMT03080…	75	54	21

## Sheet: Trachemys scripta elegans
Table S3 GO enriched terms for various tissues and organs in Trachemys scripta elegans
	GO categories	ID	Description	GeneRatio	BgRatio	enrich_factor	pvalue	qvalue	geneID	DEGs_counts	up	down
Brain	biological process	GO:0006412	translation	0.093	0.0207	4.49	5.426e-07	0.00120914	gene-EEF1B2;gene-LOC117883048;gene-LOC117885058;gene-MRPS10;gene-MRPS16;gene-RPL17;gene-RPL18;gene-RPL19;gene-RPL22;gene-RPL23A;gene-RPL26L1;gene-RPL37;gene-RPL38;gene-RPS4X;gene-RPS7;gene-RPS9	16	16	0
	molecular function	GO:0003735	structural constituent of ribosome	0.0773	0.011	7.04	3.55287e-09	1.30895e-06	gene-LOC117883048;gene-LOC117885058;gene-MRPS10;gene-MRPS16;gene-RPL17;gene-RPL18;gene-RPL19;gene-RPL22;gene-RPL23A;gene-RPL26L1;gene-RPL37;gene-RPL38;gene-RPS4X;gene-RPS7;gene-RPS9	15	15	0
Heart	cellular component	GO:0005737	cytoplasm	0.4911	0.3708	1.32	2.09919e-05	0.00852936	Trachemys_scripta_newGene_19669;Trachemys_scripta_newGene_6876;Trachemys_scripta_newGene_749;gene-ABAT;gene-ABCC5;gene-ABR;gene-ADAMTS5;gene-ADCK5;gene-AHSG;gene-ALDH7A1;gene-AMOT;gene-ANKRD23;gene-AP5S1;gene-APAF1;gene-APOB;gene-ARAP3;gene-ARHGAP18;gene-ARL4D;gene-ASB5;gene-ATP6V1C2;gene-BCL2L10;gene-BORCS7;gene-CENPU;gene-CFH;gene-CKM;gene-COQ2;gene-CP;gene-CSF1;gene-DCAF7;gene-DCTN5;gene-DCUN1…	138	89	49
		GO:0044444	cytoplasmic part	0.4093	0.2989	1.37	4.49893e-05	0.00913993	Trachemys_scripta_newGene_19669;Trachemys_scripta_newGene_6876;Trachemys_scripta_newGene_749;gene-ABAT;gene-ABCC5;gene-ABR;gene-ADAMTS5;gene-ADCK5;gene-AHSG;gene-ALDH7A1;gene-AMOT;gene-ANKRD23;gene-AP5S1;gene-APAF1;gene-APOB;gene-ARAP3;gene-ARHGAP18;gene-ASB5;gene-ATP6V1C2;gene-BCL2L10;gene-BORCS7;gene-CENPU;gene-CKM;gene-COQ2;gene-CP;gene-CSF1;gene-DCAF7;gene-DCTN5;gene-DCUN1D3;gene-DENND3;gene-…	115	74	41
		GO:0060205	cytoplasmic vesicle lumen	0.0391	0.0107	3.67	0.000212474	0.0145598	gene-AHSG;gene-APAF1;gene-APOB;gene-FGG;gene-GCA;gene-HSPH1;gene-ISLR;gene-LOC117880711;gene-NHLRC3;gene-PLG;gene-TXNDC5	11	9	2
		GO:0005622	intracellular	0.5267	0.4218	1.25	0.000219333	0.0145598	Trachemys_scripta_newGene_19669;Trachemys_scripta_newGene_39421;Trachemys_scripta_newGene_6876;Trachemys_scripta_newGene_749;gene-ABAT;gene-ABCC5;gene-ABR;gene-ADAMTS5;gene-ADCK5;gene-AHSG;gene-ALDH7A1;gene-AMOT;gene-ANKRD23;gene-AP5S1;gene-APAF1;gene-APOB;gene-AQP9;gene-ARAP3;gene-ARHGAP18;gene-ARL4D;gene-ASB5;gene-ATP6V1C2;gene-BCL2L10;gene-BORCS7;gene-CENPU;gene-CFH;gene-CIART;gene-CKM;gene-CO…	148	92	56
		GO:0031983	vesicle lumen	0.0391	0.0108	3.64	0.000225843	0.0145598	gene-AHSG;gene-APAF1;gene-APOB;gene-FGG;gene-GCA;gene-HSPH1;gene-ISLR;gene-LOC117880711;gene-NHLRC3;gene-PLG;gene-TXNDC5	11	9	2
		GO:0030141	secretory granule	0.0641	0.025	2.56	0.000255712	0.0145598	gene-AHSG;gene-APAF1;gene-FGG;gene-FNDC3A;gene-GCA;gene-ISLR;gene-LOC117873441;gene-LOC117877999;gene-LOC117880711;gene-METTL7A;gene-NHLRC3;gene-NOTCH1;gene-PLG;gene-PTPRN2;gene-RPH3AL;gene-SOD1;gene-TNFRSF1B;gene-TXNDC5	18	14	4
		GO:0044424	intracellular part	0.5231	0.4195	1.25	0.000257856	0.0145598	Trachemys_scripta_newGene_19669;Trachemys_scripta_newGene_39421;Trachemys_scripta_newGene_6876;Trachemys_scripta_newGene_749;gene-ABAT;gene-ABCC5;gene-ABR;gene-ADAMTS5;gene-ADCK5;gene-AHSG;gene-ALDH7A1;gene-AMOT;gene-ANKRD23;gene-AP5S1;gene-APAF1;gene-APOB;gene-AQP9;gene-ARAP3;gene-ARHGAP18;gene-ARL4D;gene-ASB5;gene-ATP6V1C2;gene-BCL2L10;gene-BORCS7;gene-CENPU;gene-CFH;gene-CIART;gene-CKM;gene-CO…	147	97	50
		GO:0005788	endoplasmic reticulum lumen	0.0391	0.011	3.54	0.00028667	0.0145598	gene-ADAMTS5;gene-AHSG;gene-APOB;gene-CP;gene-CSF1;gene-FGG;gene-LOC117877883;gene-PCSK9;gene-PTPRN2;gene-SERPINH1;gene-TXNDC5	11	9	2
		GO:0044464	cell part	0.5694	0.4681	1.22	0.000368639	0.0153985	Trachemys_scripta_newGene_19669;Trachemys_scripta_newGene_39421;Trachemys_scripta_newGene_6876;Trachemys_scripta_newGene_749;gene-ABAT;gene-ABCC5;gene-ABR;gene-ADAMTS15;gene-ADAMTS5;gene-ADCK5;gene-AHSG;gene-ALDH7A1;gene-AMOT;gene-ANKRD23;gene-AP5S1;gene-APAF1;gene-APOB;gene-AQP9;gene-ARAP3;gene-ARHGAP18;gene-ARL4D;gene-ASB5;gene-ATP6V1C2;gene-BCL2L10;gene-BORCS7;gene-CD82;gene-CENPU;gene-CFH;gen…	160	99	61
		GO:0005623	cell	0.5694	0.4683	1.22	0.000378979	0.0153985	Trachemys_scripta_newGene_19669;Trachemys_scripta_newGene_39421;Trachemys_scripta_newGene_6876;Trachemys_scripta_newGene_749;gene-ABAT;gene-ABCC5;gene-ABR;gene-ADAMTS15;gene-ADAMTS5;gene-ADCK5;gene-AHSG;gene-ALDH7A1;gene-AMOT;gene-ANKRD23;gene-AP5S1;gene-APAF1;gene-APOB;gene-AQP9;gene-ARAP3;gene-ARHGAP18;gene-ARL4D;gene-ASB5;gene-ATP6V1C2;gene-BCL2L10;gene-BORCS7;gene-CD82;gene-CENPU;gene-CFH;gen…	160	99	61
		GO:0005576	extracellular region	0.1423	0.0832	1.71	0.000556507	0.0192811	gene-ADAMTS15;gene-ADAMTS5;gene-AHSG;gene-ANOS1;gene-APAF1;gene-APOB;gene-CFH;gene-CKM;gene-COL8A1;gene-CP;gene-CSF1;gene-FGG;gene-GCA;gene-HEBP1;gene-HPGD;gene-HSPH1;gene-ISLR;gene-LOC117873441;gene-LOC117873857;gene-LOC117877883;gene-LOC117880711;gene-LOC117886647;gene-METTL7A;gene-NCAPH2;gene-NHLRC3;gene-NOTCH1;gene-NPC1;gene-PCSK9;gene-PLG;gene-PLOD1;gene-PODN;gene-PRSS8;gene-SOD1;gene-ST6GAL…	40	24	16
		GO:0099503	secretory vesicle	0.0676	0.029	2.33	0.000569442	0.0192811	gene-AHSG;gene-APAF1;gene-FGG;gene-FNDC3A;gene-GCA;gene-ISLR;gene-LOC117873441;gene-LOC117877999;gene-LOC117880711;gene-METTL7A;gene-NHLRC3;gene-NOTCH1;gene-PLG;gene-PTPRN2;gene-RPH3AL;gene-SOD1;gene-STXBP5L;gene-TNFRSF1B;gene-TXNDC5	19	14	5
		GO:0005575	cellular_component	0.5765	0.4828	1.19	0.000910834	0.0284682	Trachemys_scripta_newGene_19669;Trachemys_scripta_newGene_39421;Trachemys_scripta_newGene_6876;Trachemys_scripta_newGene_749;gene-ABAT;gene-ABCC5;gene-ABR;gene-ADAMTS15;gene-ADAMTS5;gene-ADCK5;gene-AHSG;gene-ALDH7A1;gene-AMOT;gene-ANKRD23;gene-AP5S1;gene-APAF1;gene-APOB;gene-AQP9;gene-ARAP3;gene-ARHGAP18;gene-ARL4D;gene-ASB5;gene-ATP6V1C2;gene-BCL2L10;gene-BORCS7;gene-CD82;gene-CENPU;gene-CFH;gen…	162	100	62
		GO:0044432	endoplasmic reticulum part	0.0747	0.0358	2.09	0.00118924	0.0345147	gene-ADAMTS5;gene-AHSG;gene-APOB;gene-CP;gene-CSF1;gene-ERG28;gene-FGG;gene-GXYLT2;gene-HPD;gene-LOC117867987;gene-LOC117874915;gene-LOC117877883;gene-NOTCH1;gene-PCSK9;gene-PLOD1;gene-PTPRN2;gene-PYURF;gene-SERPINH1;gene-SLC27A4;gene-SOAT1;gene-TXNDC5	21	17	4
		GO:0043227	membrane-bounded organelle	0.4235	0.3381	1.25	0.00159329	0.0412172	Trachemys_scripta_newGene_19669;Trachemys_scripta_newGene_749;gene-ABAT;gene-ADAMTS5;gene-ADCK5;gene-AHSG;gene-ALDH7A1;gene-AMOT;gene-ANKRD23;gene-AP5S1;gene-APAF1;gene-APOB;gene-AQP9;gene-ARAP3;gene-ARHGAP18;gene-ARL4D;gene-ATP6V1C2;gene-BCL2L10;gene-CENPU;gene-CFH;gene-CIART;gene-COQ2;gene-CP;gene-CSF1;gene-DCAF7;gene-DCTN5;gene-DUSP1;gene-DUSP18;gene-EBF3;gene-ENDOG;gene-ERG28;gene-ETS1;gene-F…	119	73	46
		GO:0005783	endoplasmic reticulum	0.1068	0.0602	1.77	0.00162306	0.0412172	gene-ADAMTS5;gene-AHSG;gene-APOB;gene-CP;gene-CSF1;gene-ERG28;gene-FGG;gene-FKBP9;gene-GXYLT2;gene-HPD;gene-KSR1;gene-LOC117867987;gene-LOC117874915;gene-LOC117877883;gene-LOC117884789;gene-NOTCH1;gene-NPC1;gene-P3H3;gene-P4HA2;gene-PCSK9;gene-PLOD1;gene-PTGS2;gene-PTPRN2;gene-PYURF;gene-SERPINH1;gene-SLC27A4;gene-SOAT1;gene-ST6GAL1;gene-SULF2;gene-TXNDC5	30	23	7
Intestine	cellular component	GO:0000793	condensed chromosome	0.0264	0.006	4.37	1.68391e-05	0.00893357	gene-CDC6;gene-CENPU;gene-FANCD2;gene-GCNA;gene-HMGB2;gene-LIG4;gene-LOC117870296;gene-MKI67;gene-NCAPH2;gene-PLK1;gene-SPC25;gene-TOP2A	12	1	11
		GO:0000776	kinetochore	0.0198	0.004	4.92	7.47165e-05	0.0198195	gene-CENPI;gene-CENPU;gene-CENPV;gene-CENPW;gene-KAT8;gene-KNSTRN;gene-LOC117867962;gene-PLK1;gene-SPC25	9	1	8
		GO:0044444	cytoplasmic part	0.3744	0.2989	1.25	0.000267062	0.0472279	Trachemys_scripta_newGene_28403;gene-AARS2;gene-ACMSD;gene-ACSF2;gene-AHCY;gene-ALDH1A1;gene-ALDH3A2;gene-ANKRD37;gene-ANKS4B;gene-APOA1;gene-ARHGAP23;gene-ASTN2;gene-ATP1A1;gene-ATP5PO;gene-ATP9A;gene-ATXN2;gene-B4GALT5;gene-BAD;gene-BCO1;gene-C4H6orf89;gene-CCM2;gene-CCNF;gene-CCR7;gene-CD36;gene-CDC6;gene-CDT1;gene-CENPU;gene-CEP19;gene-CKAP2;gene-CLU;gene-CNDP2;gene-CRPPA;gene-DACT1;gene-DBI;…	170	61	109
	molecular function	GO:0048037	cofactor binding	0.0345	0.0113	3.06	2.42811e-05	0.0148273	gene-AHCY;gene-ALDH1A1;gene-DBI;gene-FLVCR2;gene-FXN;gene-GCLC;gene-GPT;gene-KMO;gene-LOC117868259;gene-LOC117874915;gene-MB;gene-MDH1;gene-NNT;gene-PGD;gene-PLOD1;gene-QDPR;gene-THNSL2;gene-TYMS	18	5	13
		GO:0050662	coenzyme binding	0.0249	0.0066	3.79	3.61179e-05	0.0148273	gene-AHCY;gene-ALDH1A1;gene-DBI;gene-GCLC;gene-GPT;gene-KMO;gene-LOC117868259;gene-MDH1;gene-NNT;gene-PGD;gene-PLOD1;gene-QDPR;gene-THNSL2	13	3	10
Liver	cellular component	GO:0044444	cytoplasmic part	0.4401	0.2989	1.47	7.55131e-08	3.25899e-05	gene-ABI2;gene-ACAD10;gene-ACLY;gene-ACSBG2;gene-AGMAT;gene-AGO2;gene-ALDH1A1;gene-AMOTL1;gene-ANXA5;gene-AP5M1;gene-APMAP;gene-ARHGAP23;gene-ARHGAP24;gene-ARPC1B;gene-ASB6;gene-ATP2B4;gene-BDKRB2;gene-C3;gene-CBR4;gene-CCDC183;gene-CFAP91;gene-CHMP4C;gene-CKM;gene-CLIP1;gene-COTL1;gene-CTIF;gene-DBT;gene-DCAF7;gene-DCTN5;gene-DPP8;gene-DUT;gene-EEF1B2;gene-EMID1;gene-EPHA3;gene-ERGIC2;gene-FABP1…	136	61	75
		GO:0005737	cytoplasm	0.479	0.3708	1.29	5.43133e-05	0.0117202	gene-ABI2;gene-ACAD10;gene-ACLY;gene-ACSBG2;gene-AGMAT;gene-AGO2;gene-ALDH1A1;gene-AMOTL1;gene-ANXA5;gene-AP5M1;gene-APMAP;gene-ARHGAP23;gene-ARHGAP24;gene-ARPC1B;gene-ASB6;gene-ATP2B4;gene-BDKRB2;gene-C3;gene-CBR4;gene-CCDC183;gene-CFAP91;gene-CHMP4C;gene-CKM;gene-CLIP1;gene-COTL1;gene-CTIF;gene-CXCL12;gene-DBT;gene-DCAF7;gene-DCTN5;gene-DPP8;gene-DUT;gene-DYNLL1;gene-EEF1B2;gene-EMID1;gene-EPHA…	148	68	80
		GO:0043229	intracellular organelle	0.4628	0.3623	1.28	0.000153945	0.0165975	gene-ACAD10;gene-ACLY;gene-ACSBG2;gene-AEBP2;gene-AGMAT;gene-AGO2;gene-ALDH1A1;gene-AMOTL1;gene-ANXA5;gene-AP5M1;gene-APMAP;gene-ARHGAP24;gene-ARPC1B;gene-ATP2B4;gene-BDKRB2;gene-C3;gene-CBR4;gene-CCDC183;gene-CFAP91;gene-CHMP4C;gene-CLIP1;gene-COTL1;gene-DBT;gene-DCAF7;gene-DCTN5;gene-DUT;gene-EMID1;gene-EPHA3;gene-ERGIC2;gene-FABP1;gene-FAM114A2;gene-FMO1;gene-FST;gene-FXR1;gene-GABPB1;gene-GAK…	143	72	71
		GO:0043226	organelle	0.4693	0.3693	1.27	0.000175107	0.0165975	gene-ACAD10;gene-ACLY;gene-ACSBG2;gene-AEBP2;gene-AGMAT;gene-AGO2;gene-ALDH1A1;gene-AMOTL1;gene-ANXA5;gene-AP5M1;gene-APMAP;gene-ARHGAP24;gene-ARPC1B;gene-ATP2B4;gene-BDKRB2;gene-C3;gene-CBR4;gene-CCDC183;gene-CETP;gene-CFAP91;gene-CHMP4C;gene-CLIP1;gene-COTL1;gene-DBT;gene-DCAF7;gene-DCTN5;gene-DUT;gene-EMID1;gene-EPHA3;gene-ERGIC2;gene-FABP1;gene-FAM114A2;gene-FMO1;gene-FST;gene-FXR1;gene-GABPB…	145	72	73
		GO:0005622	intracellular	0.521	0.4218	1.24	0.000237226	0.0165975	gene-ABI2;gene-ACAD10;gene-ACLY;gene-ACSBG2;gene-AEBP2;gene-AGMAT;gene-AGO2;gene-ALDH1A1;gene-AMOTL1;gene-ANXA5;gene-AP5M1;gene-APMAP;gene-ARHGAP23;gene-ARHGAP24;gene-ARPC1B;gene-ASB6;gene-ATP2B4;gene-BDKRB2;gene-C3;gene-CBR4;gene-CCDC183;gene-CFAP91;gene-CHMP4C;gene-CKM;gene-CLIP1;gene-COTL1;gene-CTIF;gene-CXCL12;gene-DBT;gene-DCAF7;gene-DCTN5;gene-DPP8;gene-DUT;gene-EEF1B2;gene-EMID1;gene-EPHA3…	161	77	84
		GO:0005829	cytosol	0.2524	0.1735	1.45	0.000258991	0.0165975	gene-ACLY;gene-ACSBG2;gene-AGO2;gene-ALDH1A1;gene-AMOTL1;gene-ANXA5;gene-AP5M1;gene-ARHGAP23;gene-ARHGAP24;gene-ARPC1B;gene-ASB6;gene-CHMP4C;gene-CKM;gene-CLIP1;gene-CTIF;gene-DBT;gene-DCAF7;gene-DCTN5;gene-DPP8;gene-DUT;gene-DVL1;gene-FABP1;gene-FGFR1OP2;gene-FKBP10;gene-FKBP4;gene-FXR1;gene-GAK;gene-GCA;gene-HCK;gene-HSP90AA1;gene-IRF1;gene-JAK2;gene-KANK4;gene-LOC117867574;gene-LOC117868803;ge…	78	28	50
		GO:0044424	intracellular part	0.5178	0.4195	1.23	0.000269204	0.0165975	gene-ABI2;gene-ACAD10;gene-ACLY;gene-ACSBG2;gene-AEBP2;gene-AGMAT;gene-AGO2;gene-ALDH1A1;gene-AMOTL1;gene-ANXA5;gene-AP5M1;gene-APMAP;gene-ARHGAP23;gene-ARHGAP24;gene-ARPC1B;gene-ASB6;gene-ATP2B4;gene-BDKRB2;gene-C3;gene-CBR4;gene-CCDC183;gene-CFAP91;gene-CHMP4C;gene-CKM;gene-CLIP1;gene-COTL1;gene-CTIF;gene-CXCL12;gene-DBT;gene-DCAF7;gene-DCTN5;gene-DPP8;gene-DUT;gene-EEF1B2;gene-EMID1;gene-EPHA3…	160	76	84
		GO:0045111	intermediate filament cytoskeleton	0.0194	0.0033	5.91	0.00048444	0.0245141	gene-CLIP1;gene-GPER1;gene-LOC117869237;gene-SYNE2;gene-UPP2;gene-VIM	6	3	3
		GO:0005575	cellular_component	0.5761	0.4828	1.19	0.000552501	0.0245141	Trachemys_scripta_newGene_33497;gene-ABI2;gene-ACAD10;gene-ACKR4;gene-ACLY;gene-ACSBG2;gene-AEBP2;gene-AGMAT;gene-AGO2;gene-ALDH1A1;gene-AMOTL1;gene-ANXA5;gene-AP5M1;gene-APMAP;gene-ARHGAP23;gene-ARHGAP24;gene-ARPC1B;gene-ASB6;gene-ATP2B4;gene-BDKRB2;gene-C3;gene-CBR4;gene-CCDC183;gene-CETP;gene-CFAP91;gene-CHMP4C;gene-CKM;gene-CLIP1;gene-CMKLR1;gene-COTL1;gene-CTIF;gene-CXCL12;gene-DBT;gene-DCAF…	178	82	96
		GO:0043227	membrane-bounded organelle	0.4272	0.3381	1.26	0.000606022	0.0245141	gene-ACAD10;gene-ACLY;gene-ACSBG2;gene-AEBP2;gene-AGMAT;gene-AGO2;gene-ALDH1A1;gene-AMOTL1;gene-ANXA5;gene-AP5M1;gene-APMAP;gene-ATP2B4;gene-BDKRB2;gene-C3;gene-CBR4;gene-CETP;gene-CHMP4C;gene-CLIP1;gene-COTL1;gene-DBT;gene-DCAF7;gene-DCTN5;gene-DUT;gene-EMID1;gene-EPHA3;gene-ERGIC2;gene-FABP1;gene-FAM114A2;gene-FMO1;gene-FST;gene-FXR1;gene-GABPB1;gene-GAK;gene-GCA;gene-GINS3;gene-GPER1;gene-HCK;…	132	67	65
		GO:0031527	filopodium membrane	0.0097	0.0006	16.25	0.00062481	0.0245141	gene-MSN;gene-PALM;gene-SYNE2	3	2	1
		GO:0035578	azurophil granule lumen	0.0194	0.0035	5.53	0.000695438	0.0250114	gene-ACLY;gene-C3;gene-GCA;gene-LOC117868803;gene-NHLRC3;gene-TXNDC5	6	1	5
		GO:0005775	vacuolar lumen	0.0259	0.0064	4.03	0.000816777	0.0265442	gene-ACLY;gene-C3;gene-GCA;gene-LOC117868803;gene-NAAA;gene-NHLRC3;gene-SDC1;gene-TXNDC5	8	2	6
		GO:0005764	lysosome	0.0485	0.0193	2.52	0.000974264	0.0265442	gene-ACLY;gene-AP5M1;gene-C3;gene-GCA;gene-HCK;gene-LOC117868398;gene-LOC117868803;gene-LOC117877999;gene-LOC117884887;gene-MCOLN3;gene-NAAA;gene-NHLRC3;gene-SDC1;gene-TXNDC5;gene-UNC13D	15	5	10
		GO:0012505	endomembrane system	0.1942	0.1312	1.48	0.00104417	0.0265442	gene-ACLY;gene-ANXA5;gene-AP5M1;gene-APMAP;gene-BDKRB2;gene-C3;gene-CHMP4C;gene-CLIP1;gene-COTL1;gene-DCTN5;gene-EMID1;gene-EPHA3;gene-ERGIC2;gene-FAM114A2;gene-FMO1;gene-GAK;gene-GCA;gene-GPER1;gene-HCK;gene-HS2ST1;gene-HS3ST1;gene-JAK2;gene-LOC117867574;gene-LOC117867826;gene-LOC117868803;gene-LOC117872471;gene-LOC117873183;gene-LOC117874915;gene-LOC117875251;gene-LOC117876234;gene-LOC117877999…	60	26	34
		GO:0031982	vesicle	0.1197	0.071	1.69	0.00120931	0.0265442	gene-ACLY;gene-AGO2;gene-AMOTL1;gene-ANXA5;gene-AP5M1;gene-BDKRB2;gene-C3;gene-CETP;gene-CHMP4C;gene-CLIP1;gene-COTL1;gene-EPHA3;gene-ERGIC2;gene-GAK;gene-GCA;gene-GPER1;gene-HCK;gene-JAK2;gene-LOC117867826;gene-LOC117868803;gene-LOC117872471;gene-LOC117873183;gene-LOC117876234;gene-LOC117877999;gene-MARCHF2;gene-MCOLN3;gene-MICALL2;gene-MSN;gene-NHLRC3;gene-PALM;gene-RAB11FIP2;gene-SLC15A2;gene-…	37	13	24
		GO:0000323	lytic vacuole	0.0453	0.0177	2.56	0.00122588	0.0265442	gene-ACLY;gene-AP5M1;gene-C3;gene-GCA;gene-HCK;gene-LOC117868398;gene-LOC117868803;gene-LOC117877999;gene-LOC117884887;gene-MCOLN3;gene-NAAA;gene-NHLRC3;gene-SDC1;gene-TXNDC5	14	5	9
		GO:0044464	cell part	0.5534	0.4681	1.18	0.00144764	0.0265442	Trachemys_scripta_newGene_33497;gene-ABI2;gene-ACAD10;gene-ACKR4;gene-ACLY;gene-ACSBG2;gene-AEBP2;gene-AGMAT;gene-AGO2;gene-ALDH1A1;gene-AMOTL1;gene-ANXA5;gene-AP5M1;gene-APMAP;gene-ARHGAP23;gene-ARHGAP24;gene-ARPC1B;gene-ASB6;gene-ATP2B4;gene-BDKRB2;gene-C3;gene-CBR4;gene-CCDC183;gene-CFAP91;gene-CHMP4C;gene-CKM;gene-CLIP1;gene-CMKLR1;gene-COTL1;gene-CTIF;gene-CXCL12;gene-DBT;gene-DCAF7;gene-DCT…	171	79	92
		GO:0005623	cell	0.5534	0.4683	1.18	0.00148588	0.0265442	Trachemys_scripta_newGene_33497;gene-ABI2;gene-ACAD10;gene-ACKR4;gene-ACLY;gene-ACSBG2;gene-AEBP2;gene-AGMAT;gene-AGO2;gene-ALDH1A1;gene-AMOTL1;gene-ANXA5;gene-AP5M1;gene-APMAP;gene-ARHGAP23;gene-ARHGAP24;gene-ARPC1B;gene-ASB6;gene-ATP2B4;gene-BDKRB2;gene-C3;gene-CBR4;gene-CCDC183;gene-CFAP91;gene-CHMP4C;gene-CKM;gene-CLIP1;gene-CMKLR1;gene-COTL1;gene-CTIF;gene-CXCL12;gene-DBT;gene-DCAF7;gene-DCT…	171	79	92
		GO:0030175	filopodium	0.0162	0.0028	5.86	0.00150479	0.0265442	gene-MORN4;gene-MSN;gene-PALM;gene-SYNE2;gene-TWF1	5	2	3
		GO:0005766	primary lysosome	0.0227	0.0055	4.1	0.0015588	0.0265442	gene-ACLY;gene-C3;gene-GCA;gene-LOC117868803;gene-LOC117877999;gene-NHLRC3;gene-TXNDC5	7	1	6
		GO:0042582	azurophil granule	0.0227	0.0055	4.1	0.0015588	0.0265442	gene-ACLY;gene-C3;gene-GCA;gene-LOC117868803;gene-LOC117877999;gene-NHLRC3;gene-TXNDC5	7	1	6
		GO:0032591	dendritic spine membrane	0.0065	0.0002	28.9	0.00156731	0.0265442	gene-GPER1;gene-PALM	2	2
		GO:0045098	type III intermediate filament	0.0065	0.0002	28.9	0.00156731	0.0265442	gene-UPP2;gene-VIM	2		2
		GO:0071598	neuronal ribonucleoprotein granule	0.0065	0.0002	28.9	0.00156731	0.0265442	gene-FXR1;gene-UHMK1	2	1	1
		GO:0098590	plasma membrane region	0.0647	0.0311	2.08	0.00165802	0.0265442	gene-ABI2;gene-AMOTL1;gene-ATP2B4;gene-GPER1;gene-HCK;gene-JAK2;gene-LOC117868803;gene-LOC117869237;gene-LOC117876234;gene-LOC117884887;gene-MORN4;gene-MSN;gene-PALM;gene-PDZK1;gene-PRKAB2;gene-SI;gene-SLC15A2;gene-SLC38A3;gene-SLC41A1;gene-SYNE2	20	10	10
		GO:0043231	intracellular membrane-bounded organelle	0.3948	0.3152	1.25	0.00166063	0.0265442	gene-ACAD10;gene-ACLY;gene-ACSBG2;gene-AEBP2;gene-AGMAT;gene-AGO2;gene-ALDH1A1;gene-ANXA5;gene-AP5M1;gene-APMAP;gene-ATP2B4;gene-C3;gene-CBR4;gene-CLIP1;gene-DBT;gene-DCAF7;gene-DCTN5;gene-DUT;gene-EMID1;gene-ERGIC2;gene-FABP1;gene-FAM114A2;gene-FMO1;gene-FST;gene-FXR1;gene-GABPB1;gene-GAK;gene-GCA;gene-GINS3;gene-GPER1;gene-HCK;gene-HDHD5;gene-HEXIM1;gene-HS2ST1;gene-HS3ST1;gene-INKA1;gene-IRF1;…	122	63	59
		GO:0016020	membrane	0.301	0.2297	1.31	0.00205784	0.0317186	Trachemys_scripta_newGene_33497;gene-ABI2;gene-ACKR4;gene-ACLY;gene-ACSBG2;gene-AMOTL1;gene-ANXA5;gene-AP5M1;gene-APMAP;gene-ATP2B4;gene-BDKRB2;gene-C3;gene-CHMP4C;gene-CMKLR1;gene-CXCL12;gene-DCTN5;gene-DOC2B;gene-EPHA3;gene-ERGIC2;gene-FKBP10;gene-GCA;gene-GPER1;gene-HCK;gene-HHIPL1;gene-HS2ST1;gene-JAK2;gene-LOC117867515;gene-LOC117867574;gene-LOC117867826;gene-LOC117868803;gene-LOC117869237;g…	93	37	56
		GO:0098858	actin-based cell projection	0.0227	0.0059	3.84	0.00227739	0.0338922	gene-ABI2;gene-MORN4;gene-MSN;gene-PALM;gene-PDZK1;gene-SYNE2;gene-TWF1	7	3	4
		GO:0097708	intracellular vesicle	0.11	0.0672	1.64	0.00308019	0.0443116	gene-ACLY;gene-AMOTL1;gene-ANXA5;gene-AP5M1;gene-BDKRB2;gene-C3;gene-CHMP4C;gene-CLIP1;gene-COTL1;gene-EPHA3;gene-ERGIC2;gene-GCA;gene-GPER1;gene-HCK;gene-JAK2;gene-LOC117867826;gene-LOC117868803;gene-LOC117872471;gene-LOC117873183;gene-LOC117876234;gene-LOC117877999;gene-MARCHF2;gene-MCOLN3;gene-MICALL2;gene-MSN;gene-NHLRC3;gene-PALM;gene-RAB11FIP2;gene-SLC15A2;gene-SPAG9;gene-TRAK1;gene-TXNDC5;…	34	13	21
		GO:0048471	perinuclear region of cytoplasm	0.055	0.0261	2.11	0.00318784	0.0443808	gene-ABI2;gene-AGO2;gene-CTIF;gene-FXR1;gene-GPER1;gene-HSP90AA1;gene-LOC117872471;gene-LOC117873183;gene-LOC117874915;gene-MSN;gene-ODC1;gene-PKHD1;gene-RAB3IP;gene-SPAG9;gene-TRAK1;gene-TWF1;gene-VIM	17	5	12
		GO:0098857	membrane microdomain	0.0291	0.0099	2.96	0.00350626	0.0472884	gene-ATP2B4;gene-HCK;gene-JAK2;gene-LOC117868803;gene-LOC117876234;gene-PDZK1;gene-PRSS8;gene-SERPINH1;gene-SI	9	5	4
		GO:0031410	cytoplasmic vesicle	0.11	0.0681	1.62	0.00379198	0.0495921	gene-ACLY;gene-AMOTL1;gene-ANXA5;gene-AP5M1;gene-BDKRB2;gene-C3;gene-CHMP4C;gene-CLIP1;gene-COTL1;gene-EPHA3;gene-ERGIC2;gene-GCA;gene-GPER1;gene-HCK;gene-JAK2;gene-LOC117867826;gene-LOC117868803;gene-LOC117872471;gene-LOC117873183;gene-LOC117876234;gene-LOC117877999;gene-MARCHF2;gene-MCOLN3;gene-MICALL2;gene-MSN;gene-NHLRC3;gene-PALM;gene-RAB11FIP2;gene-SLC15A2;gene-SPAG9;gene-TRAK1;gene-TXNDC5;…	34	13	21
Lung	cellular component	GO:0005737	cytoplasm	0.5022	0.3708	1.35	3.14953e-05	0.0063947	Trachemys_scripta_newGene_31317;gene-ABCB8;gene-ACOX1;gene-ADCK5;gene-AHSA1;gene-AMDHD1;gene-AP5M1;gene-AP5S1;gene-ASPSCR1;gene-ATOH8;gene-BDH1;gene-BPI;gene-BRAT1;gene-BTG2;gene-CBR4;gene-CCN2;gene-CDC42EP2;gene-CDKL1;gene-CDRT1;gene-CDS2;gene-CEBPB;gene-CELSR2;gene-CEP76;gene-CFAP61;gene-CHP2;gene-CMC1;gene-CP;gene-CTSL;gene-DCAF7;gene-DDIT4;gene-DHRS3;gene-DUSP1;gene-DUT;gene-DYNLL1;gene-ECH1;…	114	51	63
		GO:0005622	intracellular	0.5463	0.4218	1.3	9.33984e-05	0.0063947	Trachemys_scripta_newGene_31317;gene-ABCB8;gene-ACOX1;gene-ADCK5;gene-AEBP2;gene-AHSA1;gene-AP5M1;gene-AP5S1;gene-ASPSCR1;gene-ATOH8;gene-AVIL;gene-BDH1;gene-BPI;gene-BRAT1;gene-BTG2;gene-C2H7orf31;gene-CBR4;gene-CCN2;gene-CDC42EP2;gene-CDKL1;gene-CDRT1;gene-CDS2;gene-CEBPB;gene-CELSR2;gene-CEP76;gene-CFAP61;gene-CHP2;gene-CIART;gene-CMC1;gene-CP;gene-CTSL;gene-DCAF7;gene-DDIT4;gene-DHRS3;gene-DU…	124	55	69
		GO:0043229	intracellular organelle	0.4846	0.3623	1.34	9.36069e-05	0.0063947	Trachemys_scripta_newGene_31317;gene-ABCB8;gene-ACOX1;gene-ADCK5;gene-AEBP2;gene-AP5M1;gene-AP5S1;gene-ASPSCR1;gene-ATOH8;gene-AVIL;gene-BDH1;gene-BPI;gene-BRAT1;gene-C2H7orf31;gene-CBR4;gene-CCN2;gene-CDC42EP2;gene-CDKL1;gene-CDS2;gene-CEBPB;gene-CEP76;gene-CFAP61;gene-CHP2;gene-CIART;gene-CMC1;gene-CP;gene-CTSL;gene-DCAF7;gene-DDIT4;gene-DHRS3;gene-DUSP1;gene-DUT;gene-ECH1;gene-ECHDC1;gene-ERG2…	110	52	58
		GO:0044424	intracellular part	0.5419	0.4195	1.29	0.000120441	0.0063947	Trachemys_scripta_newGene_31317;gene-ABCB8;gene-ACOX1;gene-ADCK5;gene-AEBP2;gene-AHSA1;gene-AP5M1;gene-AP5S1;gene-ASPSCR1;gene-ATOH8;gene-AVIL;gene-BDH1;gene-BPI;gene-BRAT1;gene-BTG2;gene-C2H7orf31;gene-CBR4;gene-CCN2;gene-CDC42EP2;gene-CDKL1;gene-CDRT1;gene-CDS2;gene-CEBPB;gene-CELSR2;gene-CEP76;gene-CFAP61;gene-CHP2;gene-CIART;gene-CMC1;gene-CP;gene-CTSL;gene-DCAF7;gene-DDIT4;gene-DHRS3;gene-DU…	123	55	68
		GO:0044464	cell part	0.5903	0.4681	1.26	0.000129579	0.0063947	Trachemys_scripta_newGene_31317;gene-ABCB8;gene-ACOX1;gene-ADCK5;gene-AEBP2;gene-AHSA1;gene-AP5M1;gene-AP5S1;gene-ARPIN;gene-ASPSCR1;gene-ATOH8;gene-AVIL;gene-BDH1;gene-BPI;gene-BRAT1;gene-BTG2;gene-C2H7orf31;gene-C6;gene-CBR4;gene-CCN2;gene-CDC42EP2;gene-CDKL1;gene-CDRT1;gene-CDS2;gene-CEBPB;gene-CELSR2;gene-CEP76;gene-CFAP61;gene-CGN;gene-CHP2;gene-CIART;gene-CMC1;gene-CP;gene-CTSL;gene-DCAF7;g…	134	58	76
		GO:0005623	cell	0.5903	0.4683	1.26	0.000133071	0.0063947	Trachemys_scripta_newGene_31317;gene-ABCB8;gene-ACOX1;gene-ADCK5;gene-AEBP2;gene-AHSA1;gene-AP5M1;gene-AP5S1;gene-ARPIN;gene-ASPSCR1;gene-ATOH8;gene-AVIL;gene-BDH1;gene-BPI;gene-BRAT1;gene-BTG2;gene-C2H7orf31;gene-C6;gene-CBR4;gene-CCN2;gene-CDC42EP2;gene-CDKL1;gene-CDRT1;gene-CDS2;gene-CEBPB;gene-CELSR2;gene-CEP76;gene-CFAP61;gene-CGN;gene-CHP2;gene-CIART;gene-CMC1;gene-CP;gene-CTSL;gene-DCAF7;g…	134	58	76
		GO:0043226	organelle	0.489	0.3693	1.32	0.000134999	0.0063947	Trachemys_scripta_newGene_31317;gene-ABCB8;gene-ACOX1;gene-ADCK5;gene-AEBP2;gene-AP5M1;gene-AP5S1;gene-ASPSCR1;gene-ATOH8;gene-AVIL;gene-BDH1;gene-BPI;gene-BRAT1;gene-C2H7orf31;gene-CBR4;gene-CCN2;gene-CDC42EP2;gene-CDKL1;gene-CDS2;gene-CEBPB;gene-CEP76;gene-CFAP61;gene-CHP2;gene-CIART;gene-CMC1;gene-CP;gene-CTSL;gene-DCAF7;gene-DDIT4;gene-DHRS3;gene-DUSP1;gene-DUT;gene-ECH1;gene-ECHDC1;gene-ERG2…	111	53	58
		GO:0044444	cytoplasmic part	0.4097	0.2989	1.37	0.000220517	0.00913983	Trachemys_scripta_newGene_31317;gene-ABCB8;gene-ACOX1;gene-ADCK5;gene-AHSA1;gene-AP5M1;gene-AP5S1;gene-ASPSCR1;gene-BDH1;gene-BPI;gene-BTG2;gene-CBR4;gene-CCN2;gene-CDC42EP2;gene-CDRT1;gene-CDS2;gene-CEP76;gene-CFAP61;gene-CMC1;gene-CP;gene-CTSL;gene-DCAF7;gene-DDIT4;gene-DHRS3;gene-DUT;gene-ECH1;gene-ECHDC1;gene-ERG28;gene-FABP3;gene-FBXL13;gene-FXN;gene-GAMT;gene-GAS8;gene-GCA;gene-GLTP;gene-GN…	93	43	50
		GO:0005575	cellular_component	0.5947	0.4828	1.23	0.000418956	0.0142114	Trachemys_scripta_newGene_31317;gene-ABCB8;gene-ACOX1;gene-ADCK5;gene-AEBP2;gene-AHSA1;gene-AP5M1;gene-AP5S1;gene-ARPIN;gene-ASPSCR1;gene-ATOH8;gene-AVIL;gene-BDH1;gene-BPI;gene-BRAT1;gene-BTG2;gene-C2H7orf31;gene-C6;gene-CBR4;gene-CCN2;gene-CDC42EP2;gene-CDKL1;gene-CDRT1;gene-CDS2;gene-CEBPB;gene-CELSR2;gene-CEP76;gene-CFAP61;gene-CGN;gene-CHP2;gene-CIART;gene-CMC1;gene-CP;gene-CTSL;gene-DCAF7;g…	135	59	76
		GO:0044422	organelle part	0.3833	0.2798	1.37	0.000428599	0.0142114	Trachemys_scripta_newGene_31317;gene-ABCB8;gene-ACOX1;gene-ADCK5;gene-AEBP2;gene-AP5S1;gene-ASPSCR1;gene-ATOH8;gene-BDH1;gene-BPI;gene-BRAT1;gene-C2H7orf31;gene-CBR4;gene-CCN2;gene-CDKL1;gene-CDS2;gene-CEBPB;gene-CEP76;gene-CFAP61;gene-CIART;gene-CMC1;gene-CP;gene-CTSL;gene-DCAF7;gene-DHRS3;gene-DUT;gene-ECH1;gene-ERG28;gene-FABP3;gene-FANCL;gene-FLACC1;gene-FXN;gene-GAS8;gene-GCA;gene-GPER1;gene…	87	42	45
		GO:0005739	mitochondrion	0.1233	0.0645	1.91	0.000716127	0.0215866	gene-ABCB8;gene-ADCK5;gene-BDH1;gene-CBR4;gene-CDS2;gene-CMC1;gene-DDIT4;gene-DNHD1;gene-DUT;gene-ECH1;gene-ECHDC1;gene-FABP3;gene-FXN;gene-GPER1;gene-HAAO;gene-HSP90AA1;gene-HSPB6;gene-LOC117871805;gene-LOC117886274;gene-MGST1;gene-MICOS10;gene-MRPL58;gene-NDUFB1;gene-NIPSNAP1;gene-PIN4;gene-PNPLA4;gene-PTCD1;gene-TCAIM	28	16	12
		GO:0044432	endoplasmic reticulum part	0.0793	0.0358	2.22	0.0013514	0.0373412	Trachemys_scripta_newGene_31317;gene-ABCB8;gene-CDS2;gene-CP;gene-DHRS3;gene-ERG28;gene-LGALS1;gene-LOC117867987;gene-LOC117881689;gene-LOC117884178;gene-MELTF;gene-MGST1;gene-RHBDF2;gene-RNF26;gene-SCG2;gene-SERPINH1;gene-SVIP;gene-TXNDC5	18	10	8
		GO:0043228	non-membrane-bounded organelle	0.1894	0.1209	1.57	0.00176843	0.0418838	gene-ABCB8;gene-ACOX1;gene-AVIL;gene-BPI;gene-C2H7orf31;gene-CDC42EP2;gene-CEBPB;gene-CEP76;gene-CFAP61;gene-CTSL;gene-FLACC1;gene-GAS8;gene-GPER1;gene-GRB7;gene-KCNK3;gene-KDM4B;gene-KIF27;gene-LOC117871805;gene-MAK16;gene-MAPK6;gene-MDM1;gene-MRPL58;gene-MYOZ3;gene-NCAPH2;gene-NOP14;gene-NPM3;gene-PIN4;gene-PKNOX2;gene-PMF1;gene-PNPLA4;gene-PRKRIP1;gene-SHLD2;gene-SPDL1;gene-SPEF1;gene-SYCP2;ge…	43	19	24
		GO:0043232	intracellular non-membrane-bounded organelle	0.1894	0.1209	1.57	0.00176843	0.0418838	gene-ABCB8;gene-ACOX1;gene-AVIL;gene-BPI;gene-C2H7orf31;gene-CDC42EP2;gene-CEBPB;gene-CEP76;gene-CFAP61;gene-CTSL;gene-FLACC1;gene-GAS8;gene-GPER1;gene-GRB7;gene-KCNK3;gene-KDM4B;gene-KIF27;gene-LOC117871805;gene-MAK16;gene-MAPK6;gene-MDM1;gene-MRPL58;gene-MYOZ3;gene-NCAPH2;gene-NOP14;gene-NPM3;gene-PIN4;gene-PKNOX2;gene-PMF1;gene-PNPLA4;gene-PRKRIP1;gene-SHLD2;gene-SPDL1;gene-SPEF1;gene-SYCP2;ge…	43	19	24
	molecular function	GO:0008017	microtubule binding	0.0418	0.0111	3.79	0.000164993	0.0448963	gene-CGN;gene-GAS8;gene-KIF12;gene-KIF27;gene-LOC117867196;gene-LOC117867248;gene-LOC117879514;gene-MDM1;gene-SAXO2;gene-SPAST;gene-SPEF1	11	1	10
		GO:0004322	ferroxidase activity	0.0076	0.0001	56.09	0.000316697	0.0448963	gene-CP;gene-FXN	2	1	1
		GO:0016724	oxidoreductase activity, oxidizing metal ions, oxygen as acceptor	0.0076	0.0001	56.09	0.000316697	0.0448963	gene-CP;gene-FXN	2	1	1
		GO:0016491	oxidoreductase activity	0.0646	0.0251	2.58	0.000356916	0.0448963	gene-ACOX1;gene-BDH1;gene-CBR4;gene-CP;gene-DHCR24;gene-DHRS3;gene-DHRSX;gene-FXN;gene-HAAO;gene-KDM4B;gene-LOC117868046;gene-LOC117881689;gene-LOC117886274;gene-MGST1;gene-NDUFB1;gene-PHGDH;gene-RFESD	17	5	12
Muscle	cellular component	GO:0044421	extracellular region part	0.1	0.042	2.38	2.72144e-05	0.010456	gene-ADAMTS13;gene-ADAMTS15;gene-ADM;gene-ANGPTL4;gene-CETP;gene-CPXM1;gene-DCN;gene-DLK1;gene-DPT;gene-ENTPD2;gene-ERFE;gene-FGL2;gene-FST;gene-HSPA4;gene-HSPD1;gene-IGFBP3;gene-LOC117868398;gene-LOC117868803;gene-LOC117875825;gene-LRG1;gene-LTBP3;gene-METRNL;gene-MMP2;gene-NCAPH2;gene-PPP1R1A;gene-PRSS8;gene-SERPINC1	27	4	23
		GO:0005576	extracellular region	0.1556	0.0832	1.87	5.6282e-05	0.0108121	gene-ADAMTS13;gene-ADAMTS15;gene-ADM;gene-ANGPTL4;gene-APOC1;gene-BMP1;gene-BMP6;gene-C1QTNF2;gene-CETP;gene-CNTN5;gene-COTL1;gene-CPXM1;gene-CRISPLD2;gene-DCN;gene-DLK1;gene-DPT;gene-ENTPD2;gene-ERFE;gene-FGL2;gene-FST;gene-GCA;gene-HSPA4;gene-HSPD1;gene-HTRA3;gene-IFI30;gene-IGFBP3;gene-LOC117868398;gene-LOC117868803;gene-LOC117875825;gene-LRG1;gene-LTBP3;gene-METRNL;gene-MMP2;gene-NCAPH2;gene-…	42	6	36
		GO:0031966	mitochondrial membrane	0.0667	0.0253	2.63	0.000180888	0.0161198	gene-ACSL1;gene-AIFM1;gene-BDH1;gene-BMF;gene-BPHL;gene-C10H15orf48;gene-DUSP18;gene-HADHA;gene-HADHB;gene-HSPD1;gene-MTG2;gene-SLC25A25;gene-SLC25A29;gene-SLC25A34;gene-SLC25A43;gene-SLC25A45;gene-SQOR;gene-TIMM17A	18	12	6
		GO:0019866	organelle inner membrane	0.0556	0.0188	2.95	0.000184419	0.0161198	gene-AIFM1;gene-BDH1;gene-C10H15orf48;gene-DUSP18;gene-HADHA;gene-HADHB;gene-HSPD1;gene-MTG2;gene-SLC25A25;gene-SLC25A29;gene-SLC25A34;gene-SLC25A43;gene-SLC25A45;gene-SQOR;gene-TIMM17A	15	10	5
		GO:0005743	mitochondrial inner membrane	0.0556	0.019	2.92	0.000209778	0.0161198	gene-AIFM1;gene-BDH1;gene-C10H15orf48;gene-DUSP18;gene-HADHA;gene-HADHB;gene-HSPD1;gene-MTG2;gene-SLC25A25;gene-SLC25A29;gene-SLC25A34;gene-SLC25A43;gene-SLC25A45;gene-SQOR;gene-TIMM17A	15	10	5
		GO:0044429	mitochondrial part	0.0852	0.0387	2.2	0.000344281	0.0170142	gene-ACSL1;gene-AIFM1;gene-ARG2;gene-BDH1;gene-BMF;gene-BPHL;gene-C10H15orf48;gene-DUSP18;gene-HADHA;gene-HADHB;gene-HSPD1;gene-MTG2;gene-MTHFD2;gene-PDK4;gene-RARS2;gene-SARDH;gene-SLC25A25;gene-SLC25A29;gene-SLC25A34;gene-SLC25A43;gene-SLC25A45;gene-SQOR;gene-TIMM17A	23	14	9
		GO:0005615	extracellular space	0.0926	0.0443	2.09	0.000403129	0.0170142	gene-ADAMTS13;gene-ADAMTS15;gene-ADM;gene-ANGPTL4;gene-CETP;gene-CPXM1;gene-DLK1;gene-DPT;gene-ERFE;gene-FBLN5;gene-FGL2;gene-FST;gene-HSPA4;gene-HSPD1;gene-IGFBP3;gene-LOC117868398;gene-LOC117868803;gene-LOC117874952;gene-LOC117875825;gene-LRG1;gene-METRNL;gene-MMP2;gene-PPP1R1A;gene-PRSS8;gene-SERPINC1	25	5	20
		GO:0016507	mitochondrial fatty acid beta-oxidation multienzyme complex	0.0074	0.0001	49.61	0.000404881	0.0170142	gene-HADHA;gene-HADHB	2	2	0
		GO:0036125	fatty acid beta-oxidation multienzyme complex	0.0074	0.0001	49.61	0.000404881	0.0170142	gene-HADHA;gene-HADHB	2	2	0
		GO:0005740	mitochondrial envelope	0.0667	0.0273	2.45	0.000442835	0.0170142	gene-ACSL1;gene-AIFM1;gene-BDH1;gene-BMF;gene-BPHL;gene-C10H15orf48;gene-DUSP18;gene-HADHA;gene-HADHB;gene-HSPD1;gene-MTG2;gene-SLC25A25;gene-SLC25A29;gene-SLC25A34;gene-SLC25A43;gene-SLC25A45;gene-SQOR;gene-TIMM17A	18	12	6
		GO:0030016	myofibril	0.0333	0.0093	3.6	0.000906304	0.0316556	gene-ABRA;gene-FBXL22;gene-FLNC;gene-KY;gene-LOC117885106;gene-MMP2;gene-MYH15;gene-NRAP;gene-PPP1R1A	9	4	5
		GO:0031967	organelle envelope	0.0815	0.04	2.04	0.00126912	0.0375085	gene-ACSL1;gene-ADRA1B;gene-AIFM1;gene-BDH1;gene-BMF;gene-BPHL;gene-C10H15orf48;gene-DUSP18;gene-HADHA;gene-HADHB;gene-HSPD1;gene-MTG2;gene-MYORG;gene-ROGDI;gene-SLC16A3;gene-SLC25A25;gene-SLC25A29;gene-SLC25A34;gene-SLC25A43;gene-SLC25A45;gene-SQOR;gene-TIMM17A	22	13	9
		GO:0031975	envelope	0.0815	0.04	2.04	0.00126912	0.0375085	gene-ACSL1;gene-ADRA1B;gene-AIFM1;gene-BDH1;gene-BMF;gene-BPHL;gene-C10H15orf48;gene-DUSP18;gene-HADHA;gene-HADHB;gene-HSPD1;gene-MTG2;gene-MYORG;gene-ROGDI;gene-SLC16A3;gene-SLC25A25;gene-SLC25A29;gene-SLC25A34;gene-SLC25A43;gene-SLC25A45;gene-SQOR;gene-TIMM17A	22	13	9
Spleen		-
Stomach	cellular component	GO:0042555	MCM complex	0.0155	0.0007	23.01	0.000235683	0.022846	gene-MCM3;gene-MCM4;gene-MCM5	3	0	3
		GO:0043233	organelle lumen	0.268	0.1685	1.59	0.000297101	0.022846	gene-ACACA;gene-ACSF2;gene-ACSL5;gene-AEBP2;gene-AP5S1;gene-ASPSCR1;gene-BEND3;gene-CENPU;gene-CIART;gene-CLU;gene-COTL1;gene-DCAF7;gene-ERAP1;gene-FANCL;gene-FXN;gene-GCA;gene-HAUS6;gene-HDGF;gene-IRF1;gene-KCMF1;gene-LOC117868803;gene-LOC117871805;gene-LOC117878062;gene-LOC117879948;gene-LOC117886274;gene-MAK16;gene-MCM5;gene-MINDY1;gene-MKI67;gene-MRPL34;gene-MRPL58;gene-MRPS18A;gene-NHLRC3;ge…	52	31	21
		GO:0070013	intracellular organelle lumen	0.268	0.1685	1.59	0.000297101	0.022846	gene-ACACA;gene-ACSF2;gene-ACSL5;gene-AEBP2;gene-AP5S1;gene-ASPSCR1;gene-BEND3;gene-CENPU;gene-CIART;gene-CLU;gene-COTL1;gene-DCAF7;gene-ERAP1;gene-FANCL;gene-FXN;gene-GCA;gene-HAUS6;gene-HDGF;gene-IRF1;gene-KCMF1;gene-LOC117868803;gene-LOC117871805;gene-LOC117878062;gene-LOC117879948;gene-LOC117886274;gene-MAK16;gene-MCM5;gene-MINDY1;gene-MKI67;gene-MRPL34;gene-MRPL58;gene-MRPS18A;gene-NHLRC3;ge…	52	31	21
		GO:0031974	membrane-enclosed lumen	0.268	0.1686	1.59	0.000300398	0.022846	gene-ACACA;gene-ACSF2;gene-ACSL5;gene-AEBP2;gene-AP5S1;gene-ASPSCR1;gene-BEND3;gene-CENPU;gene-CIART;gene-CLU;gene-COTL1;gene-DCAF7;gene-ERAP1;gene-FANCL;gene-FXN;gene-GCA;gene-HAUS6;gene-HDGF;gene-IRF1;gene-KCMF1;gene-LOC117868803;gene-LOC117871805;gene-LOC117878062;gene-LOC117879948;gene-LOC117886274;gene-MAK16;gene-MCM5;gene-MINDY1;gene-MKI67;gene-MRPL34;gene-MRPL58;gene-MRPS18A;gene-NHLRC3;ge…	52	31	21
		GO:0044422	organelle part	0.3918	0.2798	1.4	0.000452282	0.025224	Trachemys_scripta_newGene_27090;Trachemys_scripta_newGene_6876;gene-ACACA;gene-ACSF2;gene-ACSL5;gene-AEBP2;gene-AP5S1;gene-ASPSCR1;gene-BEND3;gene-C2H7orf31;gene-CENPU;gene-CFAP91;gene-CIART;gene-CLU;gene-COTL1;gene-DCAF7;gene-ERAP1;gene-FANCL;gene-FXN;gene-GCA;gene-HAUS6;gene-HDGF;gene-INVS;gene-IRF1;gene-KCMF1;gene-KDM4B;gene-KIF11;gene-LOC117868111;gene-LOC117868803;gene-LOC117871805;gene-LOC1…	76	40	36
		GO:0043229	intracellular organelle	0.4794	0.3623	1.32	0.000497497	0.025224	Trachemys_scripta_newGene_27090;Trachemys_scripta_newGene_6876;gene-ACACA;gene-ACSF2;gene-ACSL5;gene-ADIG;gene-AEBP2;gene-AP5S1;gene-ASPSCR1;gene-BEND3;gene-BLOC1S5;gene-C2H7orf31;gene-CCDC58;gene-CENPU;gene-CFAP91;gene-CHP2;gene-CIART;gene-CLU;gene-COTL1;gene-CTSO;gene-DCAF7;gene-DICER1;gene-ERAP1;gene-FANCL;gene-FXN;gene-GAMT;gene-GCA;gene-HAUS6;gene-HDGF;gene-HDHD5;gene-INKA1;gene-INVS;gene-IR…	93	47	46
		GO:0043226	organelle	0.4845	0.3693	1.31	0.000624833	0.0271544	Trachemys_scripta_newGene_27090;Trachemys_scripta_newGene_6876;gene-ACACA;gene-ACSF2;gene-ACSL5;gene-ADIG;gene-AEBP2;gene-AP5S1;gene-ASPSCR1;gene-BEND3;gene-BLOC1S5;gene-C2H7orf31;gene-CCDC58;gene-CENPU;gene-CFAP91;gene-CHP2;gene-CIART;gene-CLU;gene-COTL1;gene-CTSO;gene-DCAF7;gene-DICER1;gene-ERAP1;gene-FANCL;gene-FXN;gene-GAMT;gene-GCA;gene-HAUS6;gene-HDGF;gene-HDHD5;gene-INKA1;gene-INVS;gene-IR…	94	47	47
		GO:0044424	intracellular part	0.5309	0.4195	1.27	0.00105949	0.0398976	Trachemys_scripta_newGene_27090;Trachemys_scripta_newGene_6876;gene-ABCC5;gene-ACACA;gene-ACSF2;gene-ACSL5;gene-ADIG;gene-AEBP2;gene-AP5S1;gene-ASPSCR1;gene-BEND3;gene-BLOC1S5;gene-C2H7orf31;gene-C4H1orf116;gene-CCDC58;gene-CENPU;gene-CFAP91;gene-CHP2;gene-CIART;gene-CLU;gene-COTL1;gene-CTSO;gene-DCAF7;gene-DICER1;gene-EEF1B2;gene-ERAP1;gene-FANCL;gene-FXN;gene-GAMT;gene-GCA;gene-HAUS6;gene-HDGF;…	103	55	48
		GO:0044446	intracellular organelle part	0.3711	0.2705	1.37	0.00129883	0.0398976	Trachemys_scripta_newGene_27090;Trachemys_scripta_newGene_6876;gene-ACACA;gene-ACSF2;gene-ACSL5;gene-AEBP2;gene-AP5S1;gene-ASPSCR1;gene-BEND3;gene-C2H7orf31;gene-CENPU;gene-CFAP91;gene-CIART;gene-CLU;gene-COTL1;gene-DCAF7;gene-ERAP1;gene-FANCL;gene-FXN;gene-GCA;gene-HAUS6;gene-HDGF;gene-INVS;gene-IRF1;gene-KCMF1;gene-KDM4B;gene-KIF11;gene-LOC117868803;gene-LOC117871805;gene-LOC117877999;gene-LOC1…	72	38	34
		GO:0005622	intracellular	0.5309	0.4218	1.26	0.00131151	0.0398976	Trachemys_scripta_newGene_27090;Trachemys_scripta_newGene_6876;gene-ABCC5;gene-ACACA;gene-ACSF2;gene-ACSL5;gene-ADIG;gene-AEBP2;gene-AP5S1;gene-ASPSCR1;gene-BEND3;gene-BLOC1S5;gene-C2H7orf31;gene-C4H1orf116;gene-CCDC58;gene-CENPU;gene-CFAP91;gene-CHP2;gene-CIART;gene-CLU;gene-COTL1;gene-CTSO;gene-DCAF7;gene-DICER1;gene-EEF1B2;gene-ERAP1;gene-FANCL;gene-FXN;gene-GAMT;gene-GCA;gene-HAUS6;gene-HDGF;…	103	55	48
