# Supplementary material for: Comparative Analysis of Heat Exposure‐Induced Molecular Changes in Two Turtle Species with Contrasting Thermal Adaptations
Source: Integr Zool. 2025 Jul 17;21(3):609–23. doi: 10.1111/1749-4877.13011 (PMC13165693; doi:10.1111/1749-4877.13011)
Supplement: Supplementary file 5 — Table S4 Other significantly enriched pathways [file INZ2-21-609-s005.xls]

## Sheet: ko00020
ko00020 Citrate cycle (TCA cycle)
Group	Gene ID	Pvalue	log2FC	regulated	Gene-encoded enzyme
Trachemys scripta elegans-intestine	gene-MDH1	0.0058	-0.6306	down	K00025 malate dehydrogenase [EC:1.1.1.37]
Platysternon megacephalum- intestine	gene-DR999_PMT02833	0.0024	-0.6763	down	K00235 succinate dehydrogenase (ubiquinone) iron-sulfur subunit [EC:1.3.5.1]
	gene-DR999_PMT03613	0.0031	-0.8519	down	K00026 malate dehydrogenase [EC:1.1.1.37]
	gene-DR999_PMT04577	0.0001	-1.4971	down	K01958 pyruvate carboxylase [EC:6.4.1.1]
	gene-DR999_PMT05179	0.0045	-1.0033	down	K01900 succinyl-CoA synthetase beta subunit [EC:6.2.1.4 6.2.1.5]
	gene-DR999_PMT13163	0.0001	-1.0975	down	K00031 isocitrate dehydrogenase [EC:1.1.1.42]
	gene-DR999_PMT14676	0.0014	-0.7999	down	K01647 citrate synthase [EC:2.3.3.1]
	gene-DR999_PMT15099	0.0081	-0.6781	down	K00025 malate dehydrogenase [EC:1.1.1.37]
	gene-DR999_PMT19706	0.0001	-0.7644	down	K00236 succinate dehydrogenase (ubiquinone) cytochrome b560 subunit
	gene-DR999_PMT21017	0.0063	-1.068	down	K01596 phosphoenolpyruvate carboxykinase (GTP) [EC:4.1.1.32]
	Platysternon megacephalum_newGene_8367	0.0003	-0.65	down	K01681 aconitate hydratase [EC:4.2.1.3]
Note: This pathway is significantly enriched in Platysternon megacephalum intestine

## Sheet: ko00100
ko00100 Steroid biosynthesis
Group	Gene ID	Pvalue	log2FC	regulated	Gene-encoded enzyme
Trachemys scripta elegans-brain	-
Platysternon megacephalum-brain	gene-DR999_PMT05347	0.0036	-0.6498	down	K00213 7-dehydrocholesterol reductase [EC:1.3.1.21]
	gene-DR999_PMT06765	0.0071	-0.6507	down	K09828 Delta24-sterol reductase [EC:1.3.1.72 1.3.1.-]
	gene-DR999_PMT18148	0.0024	-0.6355	down	K00801 farnesyl-diphosphate farnesyltransferase [EC:2.5.1.21]
	gene-DR999_PMT18394	0.0014	-0.6457	down	K01052 lysosomal acid lipase/cholesteryl ester hydrolase [EC:3.1.1.13]
	gene-DR999_PMT19191	0	-1.0514	down	K00511 squalene monooxygenase [EC:1.14.14.17]
Note: This pathway is significantly enriched in Platysternon megacephalum brain

## Sheet: ko00220
ko00220 Arginine biosynthesis
Group	Gene ID	Pvalue	log2FC	regulated	Gene-encoded enzyme
Trachemys scripta elegans-intestine	-
Platysternon megacephalum-intestine	gene-DR999_PMT02960	5.13892e-07	1.3634	up	K01425 glutaminase [EC:3.5.1.2]
	gene-DR999_PMT03054	0.000218822	-1.03692	down	K01948 carbamoyl-phosphate synthase (ammonia) [EC:6.3.4.16]
	gene-DR999_PMT11670	1.78485e-06	-0.865903	down	K00261 glutamate dehydrogenase (NAD(P)+) [EC:1.4.1.3]
	gene-DR999_PMT15704	0.00835288	1.25417	up	K01915 glutamine synthetase [EC:6.3.1.2]
	gene-DR999_PMT16008	0.000792062	-1.72706	down	K01476 arginase [EC:3.5.3.1]
	gene-DR999_PMT16982	5.60541e-05	-1.00621	down	K14677 aminoacylase [EC:3.5.1.14]
	gene-DR999_PMT22874	0.0028897	-0.888884	down	K01948 carbamoyl-phosphate synthase (ammonia) [EC:6.3.4.16]
	gene-DR999_PMT23049	0.00732403	-0.922551	down	K11067 N-acetylglutamate synthase [EC:2.3.1.1]
	Platysternon_megacephalum_newGene_383	6.24516e-07	1.30682	up	K01425 glutaminase [EC:3.5.1.2]
	Platysternon_megacephalum_newGene_7704	2.71656e-06	-1.00929	down	K11067 N-acetylglutamate synthase [EC:2.3.1.1]
Note: This pathway is significantly enriched in Platysternon megacephalum intestine

## Sheet: ko00480
ko00480 Glutathione metabolism
Group	Gene ID	Pvalue	log2FC	regulated	Gene-encoded enzyme
Trachemys scripta elegans-heart	gene-ANPEP	0.000445815	0.933626	up	K11140 aminopeptidase N [EC:3.4.11.2]
Trachemys scripta elegans-intestine	gene-ANPEP	0.00107347	-1.16363	down	K11140 aminopeptidase N [EC:3.4.11.2]
	gene-GCLC	0.00997075	-0.585053	down	K11204 glutamate--cysteine ligase catalytic subunit [EC:6.3.2.2]
	gene-PGD	0.00812619	-0.629951	down	K00033 6-phosphogluconate dehydrogenase [EC:1.1.1.44 1.1.1.343]
Platysternon megacephalum-heart	gene-DR999_PMT01384	0.000899171	1.42687	up	K07232 glutathione-specific gamma-glutamylcyclotransferase [EC:4.3.2.7]
	gene-DR999_PMT02374	0.00106443	1.38495	up	K00799 glutathione S-transferase [EC:2.5.1.18]
	gene-DR999_PMT10161	0.000285947	1.3357	up	K00799 glutathione S-transferase [EC:2.5.1.18]
	gene-DR999_PMT10452	0.00207199	1.19476	up	K11204 glutamate--cysteine ligase catalytic subunit [EC:6.3.2.2]
	gene-DR999_PMT10466	2.15729e-06	1.41297	up	K00799 glutathione S-transferase [EC:2.5.1.18]
	gene-DR999_PMT13371	0.000485281	1.42003	up	K00383 glutathione reductase (NADPH) [EC:1.8.1.7]
	gene-DR999_PMT17045	0.00421498	1.28467	up	K07232 glutathione-specific gamma-glutamylcyclotransferase [EC:4.3.2.7]
	gene-DR999_PMT19541	1.88578e-05	1.61446	up	K00432 glutathione peroxidase [EC:1.11.1.9]
	Platysternon_megacephalum_newGene_39547	1.56174e-08	1.5077	up	K23790 glutathione S-transferase P [EC:2.5.1.18]
Platysternon megacephalum-intestine	gene-DR999_PMT01384	0.00435711	1.4469	up	K07232 glutathione-specific gamma-glutamylcyclotransferase [EC:4.3.2.7]
	gene-DR999_PMT02374	9.72613e-05	-1.19491	down	K00799 glutathione S-transferase [EC:2.5.1.18]
	gene-DR999_PMT06665	0.00126224	-1.07586	down	K00802 spermine synthase [EC:2.5.1.22]
	gene-DR999_PMT10441	0.000124847	-0.867145	down	K00799 glutathione S-transferase [EC:2.5.1.18]
	gene-DR999_PMT10466	0.00022936	-0.977773	down	K00799 glutathione S-transferase [EC:2.5.1.18]
	gene-DR999_PMT10787	1.12447e-05	-1.12931	down	K05361 phospholipid-hydroperoxide glutathione peroxidase [EC:1.11.1.12]
	gene-DR999_PMT11241	3.42614e-06	-1.08991	down	K00799 glutathione S-transferase [EC:2.5.1.18]
	gene-DR999_PMT12305	0.00319748	-0.71468	down	K21456 glutathione synthase [EC:6.3.2.3]
	gene-DR999_PMT13163	9.96655e-05	-1.09748	down	K00031 isocitrate dehydrogenase [EC:1.1.1.42]
	gene-DR999_PMT13200	2.7397e-08	-2.09077	down	K11140 aminopeptidase N [EC:3.4.11.2]
	gene-DR999_PMT13371	0.000104935	1.07941	up	K00383 glutathione reductase (NADPH) [EC:1.8.1.7]
	gene-DR999_PMT21293	4.24217e-08	-1.5263	down	K00681 gamma-glutamyltranspeptidase / glutathione hydrolase [EC:2.3.2.2 3.4.19.13]
Note: This pathway is significantly enriched in Platysternon megacephalum heart and intestine

## Sheet: ko00620
ko00620 Pyruvate metabolism
Group	Gene ID	Pvalue	log2FC	regulated	Gene-encoded enzyme
Trachemys scripta elegans-intestine	gene-ACAT1	0.0003	-0.8393	down	K00626 acetyl-CoA C-acetyltransferase [EC:2.3.1.9]
	gene-ALDH3A2	0.0014	-0.7864	down	K00128 aldehyde dehydrogenase (NAD+) [EC:1.2.1.3]
	gene-MDH1	0.0058	-0.6306	down	K00025 malate dehydrogenase [EC:1.1.1.37]
	gene-ME1	0.008	-0.6879	down	K00029 malate dehydrogenase (oxaloacetate-decarboxylating)(NADP+) [EC:1.1.1.40]
Platysternon megacephalum-intestine	gene-DR999_PMT02572	0.0086	-0.8288	down	K00128 aldehyde dehydrogenase (NAD+) [EC:1.2.1.3]
	gene-DR999_PMT03613	0.0031	-0.8519	down	K00026 malate dehydrogenase [EC:1.1.1.37]
	gene-DR999_PMT03716	0.0063	-0.9783	down	K00128 aldehyde dehydrogenase (NAD+) [EC:1.2.1.3]
	gene-DR999_PMT03955	0	-1.3856	down	K00029 malate dehydrogenase (oxaloacetate-decarboxylating)(NADP+) [EC:1.1.1.40]
	gene-DR999_PMT04577	0.0001	-1.4971	down	K01958 pyruvate carboxylase [EC:6.4.1.1]
	gene-DR999_PMT08419	0.0026	-1.1684	down	K00016 L-lactate dehydrogenase [EC:1.1.1.27]
	gene-DR999_PMT08973	0	-1.4128	down	K00049 glyoxylate/hydroxypyruvate reductase [EC:1.1.1.79 1.1.1.81]
	gene-DR999_PMT12319	0.0012	-0.7332	down	K01895 acetyl-CoA synthetase [EC:6.2.1.1]
	gene-DR999_PMT12354	0.0091	-0.6464	down	K01895 acetyl-CoA synthetase [EC:6.2.1.1]
	gene-DR999_PMT15099	0.0081	-0.6781	down	K00025 malate dehydrogenase [EC:1.1.1.37]
	gene-DR999_PMT17824	0.0012	-0.8667	down	K00149 aldehyde dehydrogenase family 9 member A1 [EC:1.2.1.47 1.2.1.3]
	gene-DR999_PMT20204	0	-1.3698	down	K12406 pyruvate kinase isozymes R/L [EC:2.7.1.40]
	gene-DR999_PMT21017	0.0063	-1.068	down	K01596 phosphoenolpyruvate carboxykinase (GTP) [EC:4.1.1.32]
	Platysternon megacephalum_newGene_38877	0	-1.9555	down	K00029 malate dehydrogenase (oxaloacetate-decarboxylating)(NADP+) [EC:1.1.1.40]
Note: This pathway is significantly enriched in Platysternon megacephalum intestine

## Sheet: ko00630
ko00630 Glyoxylate and dicarboxylate metabolism
Group	Gene ID	Pvalue	log2FC	regulated	Gene-encoded enzyme
Trachemys scripta elegans-intestine	gene-ACAT1	0.0003	-0.8393	down	K00626 acetyl-CoA C-acetyltransferase [EC:2.3.1.9]
	gene-MDH1	0.0058	-0.6306	down	K00025 malate dehydrogenase [EC:1.1.1.37]
Platysternon megacephalum-intestine	gene-DR999_PMT03613	0.0031	-0.8519	down	K00026 malate dehydrogenase [EC:1.1.1.37]
	gene-DR999_PMT08157	0.0048	-0.765	down	K02437 glycine cleavage system H protein
	gene-DR999_PMT08973	0	-1.4128	down	K00049 glyoxylate/hydroxypyruvate reductase [EC:1.1.1.79 1.1.1.81]
	gene-DR999_PMT10096	0.0066	-0.8471	down	K05606 methylmalonyl-CoA/ethylmalonyl-CoA epimerase [EC:5.1.99.1]
	gene-DR999_PMT12319	0.0012	-0.7332	down	K01895 acetyl-CoA synthetase [EC:6.2.1.1]
	gene-DR999_PMT12354	0.0091	-0.6464	down	K01895 acetyl-CoA synthetase [EC:6.2.1.1]
	gene-DR999_PMT14676	0.0014	-0.7999	down	K01647 citrate synthase [EC:2.3.3.1]
	gene-DR999_PMT15099	0.0081	-0.6781	down	K00025 malate dehydrogenase [EC:1.1.1.37]
	gene-DR999_PMT15704	0.0084	1.2542	up	K01915 glutamine synthetase [EC:6.3.1.2]
	Platysternon megacephalum_newGene_8367	0.0003	-0.65	down	K01681 aconitate hydratase [EC:4.2.1.3]
Note: This pathway is significantly enriched in Platysternon megacephalum intestine

## Sheet: ko00910
ko00910 Nitrogen metabolism
Group	Gene ID	Pvalue	log2FC	regulated	Gene-encoded enzyme
Trachemys scripta elegans-stomach	-
Platysternon megacephalum-stomach	gene-DR999_PMT03742	3.35649e-14	-2.78352	down	K18246 carbonic anhydrase 4 [EC:4.2.1.1]
	gene-DR999_PMT05427	0.00649926	1.2096	up	K01672 carbonic anhydrase [EC:4.2.1.1]
	gene-DR999_PMT05915	6.05933e-07	-1.85446	down	K01672 carbonic anhydrase [EC:4.2.1.1]
	gene-DR999_PMT05923	0.00694226	-0.886895	down	K18245 carbonic anhydrase 2 [EC:4.2.1.1]
	gene-DR999_PMT05951	0.00076954	-1.09424	down	K01672 carbonic anhydrase [EC:4.2.1.1]
	gene-DR999_PMT08720	0.00480825	0.630081	up	K01915 glutamine synthetase [EC:6.3.1.2]
	gene-DR999_PMT15704	4.57953e-05	1.56288	up	K01915 glutamine synthetase [EC:6.3.1.2]
	gene-DR999_PMT19912	0.000682	-1.3042	down	K01672 carbonic anhydrase [EC:4.2.1.1]
Note: This pathway is significantly enriched in Platysternon megacephalum stomach

## Sheet: ko00970
ko00970 Aminoacyl-tRNA biosynthesis
Group	Gene ID	Pvalue	log2FC	regulated	Gene-encoded enzyme
Trachemys scripta elegans-heart	gene-PARS2	0.0039	-0.7839	down	K01881 prolyl-tRNA synthetase [EC:6.1.1.15]
Trachemys scripta elegans-liver	gene-TARS1	0.0061	-1.2342	down	K01868 threonyl-tRNA synthetase [EC:6.1.1.3]
Platysternon megacephalum-heart	gene-DR999_PMT08210	0	-1.6944	down	K04567 lysyl-tRNA synthetase, class II [EC:6.1.1.6]
	gene-DR999_PMT11065	0.0087	1.0279	up	K01890 phenylalanyl-tRNA synthetase beta chain [EC:6.1.1.20]
	gene-DR999_PMT12929	0.0044	0.7385	up	K01887 arginyl-tRNA synthetase [EC:6.1.1.19]
	gene-DR999_PMT19229	0.0002	1.1573	up	K01875 seryl-tRNA synthetase [EC:6.1.1.11]
	gene-DR999_PMT21754	0.001	1.3473	up	K01873 valyl-tRNA synthetase [EC:6.1.1.9]
	gene-DR999_PMT21759	0.0054	1.1706	up	K01873 valyl-tRNA synthetase [EC:6.1.1.9]
	Platysternon megacephalum_newGene_21438	0.0073	1.1723	up	K01870 isoleucyl-tRNA synthetase [EC:6.1.1.5]
	Platysternon megacephalum_newGene_36151	0.0015	-1.3092	down	K01875 seryl-tRNA synthetase [EC:6.1.1.11]
Platysternon megacephalum-liver	gene-DR999_PMT05079	0.0071	1.2527	up	K01868 threonyl-tRNA synthetase [EC:6.1.1.3]
	gene-DR999_PMT05804	0.0074	1.2606	up	K01869 leucyl-tRNA synthetase [EC:6.1.1.4]
	gene-DR999_PMT06404	0	1.009	up	K01885 glutamyl-tRNA synthetase [EC:6.1.1.17]
	gene-DR999_PMT10314	0.004	0.6699	up	K01876 aspartyl-tRNA synthetase [EC:6.1.1.12]
	gene-DR999_PMT14432	0.0004	1.0075	up	K01874 methionyl-tRNA synthetase [EC:6.1.1.10]
	gene-DR999_PMT16189	0.0016	1.7449	up	K01893 asparaginyl-tRNA synthetase [EC:6.1.1.22]
	gene-DR999_PMT16255	0.0019	0.6888	up	K01866 tyrosyl-tRNA synthetase [EC:6.1.1.1]
	gene-DR999_PMT21754	0	2.0099	up	K01873 valyl-tRNA synthetase [EC:6.1.1.9]
	gene-DR999_PMT21759	0.0077	1.3747	up	K01873 valyl-tRNA synthetase [EC:6.1.1.9]
	Platysternon megacephalum_newGene_21438	0.008	1.3818	up	K01870 isoleucyl-tRNA synthetase [EC:6.1.1.5]
Note: This pathway is significantly enriched in Platysternon megacephalum heart and liver

## Sheet: ko00980
ko00980 Metabolism of xenobiotics by cytochrome P450
Group	Gene ID	Pvalue	log2FC	regulated	Gene-encoded enzyme
Trachemys scripta elegans-heart	gene-LOC117884789	0.0001	1.1499	up	K00699 glucuronosyltransferase [EC:2.4.1.17]
Platysternon megacephalum-heart	gene-DR999_PMT02374	0.0011	1.3849	up	K00799 glutathione S-transferase [EC:2.5.1.18]
	gene-DR999_PMT07126	0.0036	-0.6721	down	K01253 microsomal epoxide hydrolase [EC:3.3.2.9]
	gene-DR999_PMT10161	0.0003	1.3357	up	K00799 glutathione S-transferase [EC:2.5.1.18]
	gene-DR999_PMT10466	0	1.413	up	K00799 glutathione S-transferase [EC:2.5.1.18]
	gene-DR999_PMT14517	0.0089	-0.7689	down	K07408 cytochrome P450 family 1 subfamily A polypeptide 1 [EC:1.14.14.1]
	gene-DR999_PMT18536	0.0008	1.4872	up	K17685 cytochrome P450 family 2 subfamily A polypeptide 13 [EC:1.14.14.1]
	gene-DR999_PMT18559	0	2.0292	up	K00699 glucuronosyltransferase [EC:2.4.1.17]
	gene-DR999_PMT22443	0.0024	1.3116	up	K17685 cytochrome P450 family 2 subfamily A polypeptide 13 [EC:1.14.14.1]
	Platysternon megacephalum_newGene_39547	0	1.5077	up	K23790 glutathione S-transferase P [EC:2.5.1.18]
Note: This pathway is significantly enriched in Platysternon megacephalum hearts

## Sheet: ko00983
ko00983 Drug metabolism - other enzymes
Group	Gene ID	Pvalue	log2FC	regulated	Gene-encoded enzyme
Trachemys scripta elegans-heart	gene-LOC117884789	0.0001	1.1499	up	K00699 glucuronosyltransferase [EC:2.4.1.17]
Platysternon megacephalum-heart	gene-DR999_PMT01127	0.0021	-0.6714	down	K00760 hypoxanthine phosphoribosyltransferase [EC:2.4.2.8]
	gene-DR999_PMT01763	0	1.5774	up	K01044 carboxylesterase 1 [EC:3.1.1.1]
	gene-DR999_PMT02374	0.0011	1.3849	up	K00799 glutathione S-transferase [EC:2.5.1.18]
	gene-DR999_PMT10161	0.0003	1.3357	up	K00799 glutathione S-transferase [EC:2.5.1.18]
	gene-DR999_PMT10466	0	1.413	up	K00799 glutathione S-transferase [EC:2.5.1.18]
	gene-DR999_PMT16714	0	-1.8423	down	K01431 beta-ureidopropionase [EC:3.5.1.6]
	gene-DR999_PMT18559	0	2.0292	up	K00699 glucuronosyltransferase [EC:2.4.1.17]
	gene-DR999_PMT19390	0.0014	-0.9408	down	K00940 nucleoside-diphosphate kinase [EC:2.7.4.6]
	Platysternon megacephalum_newGene_39547	0	1.5077	up	K23790 glutathione S-transferase P [EC:2.5.1.18]
Note: This pathway is significantly enriched in Platysternon megacephalum hearts

[truncated: 7 more sheets: ko01200, ko01210, ko01230, ko03008, ko03040, ko03050, ko04520]
