# Supplementary material for: Comparative Analysis of Heat Exposure‐Induced Molecular Changes in Two Turtle Species with Contrasting Thermal Adaptations
Source: Integr Zool. 2025 Jul 17;21(3):609–23. doi: 10.1111/1749-4877.13011 (PMC13165693; doi:10.1111/1749-4877.13011)
Supplement: Supplementary file 6 — Table S5 Antioxidant‐related GO enrichment terms [file INZ2-21-609-s007.xls]

## Sheet: Sheet1
														up	down
Platysternon megacephalum-biological process (BP)																	Antioxidation-related GO enriched terms
		3	1													GO:0006986	response to unfolded protein
								6								GO:0009408	response to heat
										2	2					GO:1904417	positive regulation of xenophagy
Brain		Heart		Intestine		Liver		Lung		Muscle		Spleen		Stomach
Platysternon megacephalum-molecular function (MF)																	Antioxidation-related GO enriched terms
		4														GO:0003756	protein disulfide isomerase activity
		4														GO:0005344	oxygen transporter activity
		1	1													GO:0008898	S-adenosylmethionine-homocysteine S-methyltransferase activity
												5				GO:0019825	oxygen binding
		14	1			13		8		18		11				GO:0051082	unfolded protein binding
		7	1					7	1							GO:0051087	chaperone binding
Brain		Heart		Intestine		Liver		Lung		Muscle		Spleen		Stomach
Trachemys scripta elegans-molecular function (MF)																	Antioxidation-related GO enriched terms
								1	1							GO:0004322	ferroxidase activity
								5	12							GO:0016491	oxidoreductase activity
								1	1							GO:0016724	oxidoreductase activity, oxidizing metal ions, oxygen as acceptor
				5	13											GO:0048037	cofactor binding
				3	10											GO:0050662	coenzyme binding
Brain		Heart		Intestine		Liver		Lung		Muscle		Spleen		Stomach

## Sheet: Platysternon megacephalum
				Antioxidation-related genes
Platysternon megacephalum-biological process (BP)	Antioxidation-related GO enriched terms	Enriched tissues and organs	Up- and down-regulation of DEGs	GeneID	COG_class	COG_class_annotation	GO_annotation	KEGG_annotation	KEGG_pathway_annotation	KOG_class	KOG_class_annotation	Pfam_annotation	Swiss-Prot_annotation	eggNOG_class	eggNOG_class_annotation	NR_annotation
GO:0006986	response to unfolded protein	Heart	up	gene-DR999_PMT03080	[O]	Posttranslational modification, protein turnover, chaperones	Molecular Function: lipopolysaccharide binding (GO:0001530);; Molecular Function: p53 binding (GO:0002039);; Biological Process: B cell cytokine production (GO:0002368);; Biological Process: MyD88-dependent toll-like receptor signaling pathway (GO:0002755);; Biological Process: positive regulation of T cell mediated immune response to tumor cell (GO:0002842);; Molecular Function: double-stranded …	K04077|0|cmy:102934967|K04077 chaperonin GroEL | (RefSeq) HSPD1; heat shock protein family D (Hsp60) member 1	RNA degradation (ko03018)	[O]	Posttranslational modification, protein turnover, chaperones	TCP-1/cpn60 chaperonin family	60 kDa heat shock protein, mitochondrial OS=Gallus gallus OX=9031 GN=HSPD1 PE=1 SV=1	O	Posttranslational modification, protein turnover, chaperones	60 kDa heat shock protein, mitochondrial [Chrysemys picta bellii]
			up	gene-DR999_PMT03084	[O]	Posttranslational modification, protein turnover, chaperones	Biological Process: osteoblast differentiation (GO:0001649);; Molecular Function: ATP binding (GO:0005524);; Cellular Component: mitochondrial matrix (GO:0005759);; Biological Process: response to unfolded protein (GO:0006986);; Cellular Component: membrane (GO:0016020);; Molecular Function: RNA binding (GO:0044822);; Molecular Function: metal ion binding (GO:0046872);; Molecular Function: unfold…	K04078|1.01152e-43|tgu:100190513|K04078 chaperonin GroES | (RefSeq) HSPE1; 10 kDa heat shock protein, mitochondrial	--	[O]	Posttranslational modification, protein turnover, chaperones	Chaperonin 10 Kd subunit	10 kDa heat shock protein, mitochondrial OS=Oryzias latipes OX=8090 GN=hspe1 PE=3 SV=1	O	Posttranslational modification, protein turnover, chaperones	10 kDa heat shock protein, mitochondrial isoform X3 [Chrysemys picta bellii]
			down	gene-DR999_PMT07570	[O]	Posttranslational modification, protein turnover, chaperones	Biological Process: negative regulation of transcription from RNA polymerase II promoter (GO:0000122);; Cellular Component: nucleus (GO:0005634);; Cellular Component: cytosol (GO:0005829);; Biological Process: protein folding (GO:0006457);; Biological Process: response to unfolded protein (GO:0006986);; Molecular Function: unfolded protein binding (GO:0051082);; Molecular Function: chaperone bind…	K09511|0|cmy:102945029|K09511 DnaJ homolog subfamily B member 5 | (RefSeq) DNAJB5; DnaJ heat shock protein family (Hsp40) member B5	--	[O]	Posttranslational modification, protein turnover, chaperones	DnaJ C terminal domain;; DnaJ domain	DnaJ homolog subfamily B member 6-A OS=Xenopus laevis OX=8355 GN=dnajb6-a PE=2 SV=1	O	Posttranslational modification, protein turnover, chaperones	dnaJ homolog subfamily B member 5 isoform X1 [Chrysemys picta bellii]
			up	gene-DR999_PMT15836	[O]	Posttranslational modification, protein turnover, chaperones	Molecular Function: protein disulfide isomerase activity (GO:0003756);; Cellular Component: endoplasmic reticulum lumen (GO:0005788);; Cellular Component: endoplasmic reticulum membrane (GO:0005789);; Cellular Component: endoplasmic reticulum-Golgi intermediate compartment (GO:0005793);; Biological Process: protein folding (GO:0006457);; Biological Process: response to unfolded protein (GO:000698…	K17264|0|aam:106496964|K17264 endoplasmic reticulum resident protein 44 | (RefSeq) ERP44; endoplasmic reticulum protein 44	--	[OC]	Posttranslational modification, protein turnover, chaperones;; Energy production and conversion	Thioredoxin-like domain;; Thioredoxin;; Calsequestrin	Protein disulfide-isomerase A3 OS=Gallus gallus OX=9031 GN=PDIA3 PE=2 SV=1	O	Posttranslational modification, protein turnover, chaperones	endoplasmic reticulum resident protein 44 [Terrapene mexicana triunguis]
GO:0009408	response to heat	Lung	up	gene-DR999_PMT00328	[O]	Posttranslational modification, protein turnover, chaperones	Molecular Function: ATP binding (GO:0005524);; Cellular Component: nucleoplasm (GO:0005654);; Cellular Component: cytosol (GO:0005829);; Biological Process: protein folding (GO:0006457);; Biological Process: response to heat (GO:0009408);; Biological Process: response to cold (GO:0009409);; Molecular Function: ATPase activity (GO:0016887);; Molecular Function: MHC class II protein complex binding…	K04079|0|cmy:102939370|K04079 molecular chaperone HtpG | (RefSeq) HSP90AA1; heat shock protein 90 alpha family class A member 1	Protein processing in endoplasmic reticulum (ko04141);; Necroptosis (ko04217);; NOD-like receptor signaling pathway (ko04621);; Progesterone-mediated oocyte maturation (ko04914);; Salmonella infection (ko05132)	[O]	Posttranslational modification, protein turnover, chaperones	Hsp90 protein;; Histidine kinase-, DNA gyrase B-, and HSP90-like ATPase;; Histidine kinase-, DNA gyrase B-, and HSP90-like ATPase	Heat shock protein HSP 90-alpha OS=Gallus gallus OX=9031 GN=HSP90AA1 PE=3 SV=3	O	Posttranslational modification, protein turnover, chaperones	heat shock protein HSP 90-alpha [Chrysemys picta bellii]
			up	gene-DR999_PMT00414	[O]	Posttranslational modification, protein turnover, chaperones	Cellular Component: synaptonemal complex (GO:0000795);; Cellular Component: male germ cell nucleus (GO:0001673);; Molecular Function: ATP binding (GO:0005524);; Cellular Component: mitochondrion (GO:0005739);; Cellular Component: cytosol (GO:0005829);; Biological Process: male meiosis I (GO:0007141);; Biological Process: spermatid development (GO:0007286);; Biological Process: response to heat (G…	K03283|0|pss:102449630|K03283 heat shock 70kDa protein 1/2/6/8 | (RefSeq) HSPA2; heat shock-related 70 kDa protein 2	Spliceosome (ko03040);; MAPK signaling pathway (ko04010);; Protein processing in endoplasmic reticulum (ko04141);; Endocytosis (ko04144)	[O]	Posttranslational modification, protein turnover, chaperones	Hsp70 protein;; MreB/Mbl protein;; NAD-specific glutamate dehydrogenase	Heat shock 70 kDa protein OS=Gallus gallus OX=9031 PE=1 SV=1	O	Posttranslational modification, protein turnover, chaperones	heat shock-related 70 kDa protein 2 [Terrapene mexicana triunguis]
			up	gene-DR999_PMT10452	--	--	Molecular Function: magnesium ion binding (GO:0000287);; Molecular Function: glutamate-cysteine ligase activity (GO:0004357);; Cellular Component: cytosol (GO:0005829);; Biological Process: cysteine metabolic process (GO:0006534);; Biological Process: glutamate metabolic process (GO:0006536);; Biological Process: glutathione biosynthetic process (GO:0006750);; Biological Process: response to oxid…	K11204|0|cjo:107312116|K11204 glutamate--cysteine ligase catalytic subunit [EC:6.3.2.2] | (RefSeq) GCLC; glutamate--cysteine ligase catalytic subunit isoform X1	Cysteine and methionine metabolism (ko00270);; Glutathione metabolism (ko00480);; Ferroptosis (ko04216)	[H]	Coenzyme transport and metabolism	Glutamate-cysteine ligase	--	I	Lipid transport and metabolism	glutamate--cysteine ligase catalytic subunit [Chrysemys picta bellii]
			up	gene-DR999_PMT17431	[O]	Posttranslational modification, protein turnover, chaperones	Molecular Function: ATP binding (GO:0005524);; Cellular Component: cytosol (GO:0005829);; Biological Process: response to heat (GO:0009408);; Cellular Component: membrane (GO:0016020);; Molecular Function: heat shock protein binding (GO:0031072);; Biological Process: protein refolding (GO:0042026);; Molecular Function: metal ion binding (GO:0046872);; Molecular Function: unfolded protein binding …	K09505|0|cmy:102947782|K09505 DnaJ homolog subfamily A member 4 | (RefSeq) DNAJA4; DnaJ heat shock protein family (Hsp40) member A4	--	[O]	Posttranslational modification, protein turnover, chaperones	DnaJ C terminal domain;; DnaJ domain;; DnaJ central domain	DnaJ homolog subfamily B member 6-A OS=Xenopus laevis OX=8355 GN=dnajb6-a PE=2 SV=1	O	Posttranslational modification, protein turnover, chaperones	PREDICTED: dnaJ homolog subfamily A member 4 [Chelonia mydas]
			up	gene-DR999_PMT17899	[O]	Posttranslational modification, protein turnover, chaperones	Molecular Function: creatine kinase activity (GO:0004111);; Molecular Function: ATP binding (GO:0005524);; Cellular Component: extracellular space (GO:0005615);; Cellular Component: cytoplasm (GO:0005737);; Biological Process: response to heat (GO:0009408);; Biological Process: phosphorylation (GO:0016310);;	K00933|0|ssc:397264|K00933 creatine kinase [EC:2.7.3.2] | (RefSeq) CKM; creatine kinase M-type	Arginine and proline metabolism (ko00330)	[C]	Energy production and conversion	ATP:guanido phosphotransferase, C-terminal catalytic domain;; ATP:guanido phosphotransferase, N-terminal domain	Creatine kinase M-type OS=Gallus gallus OX=9031 GN=CKM PE=2 SV=1	E	Amino acid transport and metabolism	creatine kinase M-type [Chrysemys picta bellii]
			up	gene-DR999_PMT19838	--	--	Molecular Function: sodium:potassium-exchanging ATPase activity (GO:0005391);; Molecular Function: calcium ion binding (GO:0005509);; Molecular Function: ATP binding (GO:0005524);; Cellular Component: mitochondrial matrix (GO:0005759);; Biological Process: potassium ion transport (GO:0006813);; Biological Process: sodium ion transport (GO:0006814);; Biological Process: endoplasmic reticulum organ…	K23468|5.45606e-158|cmy:102938120|K23468 calsequestrin 1 | (RefSeq) CASQ1; calsequestrin 1	Calcium signaling pathway (ko04020)	--	--	Calsequestrin;; Thioredoxin-like domain	Calsequestrin-1 OS=Pelophylax esculentus OX=8401 PE=1 SV=1	O	Posttranslational modification, protein turnover, chaperones	calsequestrin-1 [Chrysemys picta bellii]
GO:1904417	positive regulation of xenophagy	Muscle	down	gene-DR999_PMT09086	[T]	Signal transduction mechanisms	Biological Process: activation of innate immune response (GO:0002218);; Molecular Function: nucleic acid binding (GO:0003676);; Molecular Function: protein serine/threonine kinase activity (GO:0004674);; Molecular Function: ATP binding (GO:0005524);; Cellular Component: cytoplasm (GO:0005737);; Biological Process: negative regulation of gene expression (GO:0010629);; Biological Process: peptidyl-…	K05410|0|cmy:102938424|K05410 TANK-binding kinase 1 [EC:2.7.11.10] | (RefSeq) TBK1; TANK binding kinase 1	Mitophagy - animal (ko04137);; Autophagy - animal (ko04140);; Toll-like receptor signaling pathway (ko04620);; NOD-like receptor signaling pathway (ko04621);; RIG-I-like receptor signaling pathway (ko04622);; Cytosolic DNA-sensing pathway (ko04623);; Herpes simplex virus 1 infection (ko05168)	[T]	Signal transduction mechanisms	Protein kinase domain;; Protein tyrosine kinase	Serine/threonine-protein kinase TBK1 OS=Xenopus laevis OX=8355 GN=tbk1 PE=2 SV=1	T	Signal transduction mechanisms	serine/threonine-protein kinase TBK1 isoform X2 [Chrysemys picta bellii]
			down	gene-DR999_PMT18675	[K]	Transcription	Biological Process: protein polyubiquitination (GO:0000209);; Cellular Component: cytoplasm (GO:0005737);; Molecular Function: zinc ion binding (GO:0008270);; Cellular Component: membrane (GO:0016020);; Molecular Function: ligase activity (GO:0016874);; Biological Process: protein catabolic process (GO:0030163);; Biological Process: negative regulation of endocytosis (GO:0045806);; Biological Pro…	K10641|0|cmy:102942860|K10641 E3 ubiquitin-protein ligase LRSAM1 [EC:2.3.2.27] | (RefSeq) LRSAM1; leucine rich repeat and sterile alpha motif containing 1	--	[R]	General function prediction only	Leucine rich repeat;; Zinc finger, C3HC4 type (RING finger);; Leucine Rich repeats (2 copies);; SAM domain (Sterile alpha motif);; SAM domain (Sterile alpha motif)	Leucine-rich repeat-containing protein 57 OS=Danio rerio OX=7955 GN=lrrc57 PE=2 SV=1	S	Function unknown	E3 ubiquitin-protein ligase LRSAM1 isoform X2 [Terrapene mexicana triunguis]
			up	gene-DR999_PMT22049	--	--	Molecular Function: phosphotyrosine residue binding (GO:0001784);; Molecular Function: MAP kinase activity (GO:0004707);; Molecular Function: ATP binding (GO:0005524);; Cellular Component: nuclear envelope (GO:0005635);; Cellular Component: nucleoplasm (GO:0005654);; Cellular Component: cytosol (GO:0005829);; Biological Process: DNA damage induced protein phosphorylation (GO:0006975);; Cellular C…	K04371|8.16437e-64|cmy:102932555|K04371 mitogen-activated protein kinase 1/3 [EC:2.7.11.24] | (RefSeq) MAPK3; mitogen-activated protein kinase 3	MAPK signaling pathway (ko04010);; ErbB signaling pathway (ko04012);; FoxO signaling pathway (ko04068);; Oocyte meiosis (ko04114);; Autophagy - animal (ko04140);; mTOR signaling pathway (ko04150);; Apoptosis (ko04210);; Cellular senescence (ko04218);; Adrenergic signaling in cardiomyocytes (ko04261);; Vascular smooth muscle contraction (ko04270);; TGF-beta signaling pathway (ko04350);; VEGF signa…	[T]	Signal transduction mechanisms	--	Mitogen-activated protein kinase 1 OS=Xenopus laevis OX=8355 GN=mapk1 PE=1 SV=3	T	Signal transduction mechanisms	PREDICTED: LOW QUALITY PROTEIN: mitogen-activated protein kinase 3 [Chelonia mydas]
			up	gene-DR999_PMT22541	[J]	Translation, ribosomal structure and biogenesis	Molecular Function: phosphotyrosine residue binding (GO:0001784);; Molecular Function: MAP kinase activity (GO:0004707);; Molecular Function: ATP binding (GO:0005524);; Cellular Component: nuclear envelope (GO:0005635);; Cellular Component: nucleoplasm (GO:0005654);; Cellular Component: cytosol (GO:0005829);; Biological Process: DNA damage induced protein phosphorylation (GO:0006975);; Cellular C…	K04371|6.80374e-100|gja:107117455|K04371 mitogen-activated protein kinase 1/3 [EC:2.7.11.24] | (RefSeq) MAPK3; mitogen-activated protein kinase 3	MAPK signaling pathway (ko04010);; ErbB signaling pathway (ko04012);; FoxO signaling pathway (ko04068);; Oocyte meiosis (ko04114);; Autophagy - animal (ko04140);; mTOR signaling pathway (ko04150);; Apoptosis (ko04210);; Cellular senescence (ko04218);; Adrenergic signaling in cardiomyocytes (ko04261);; Vascular smooth muscle contraction (ko04270);; TGF-beta signaling pathway (ko04350);; VEGF signa…	[T]	Signal transduction mechanisms	Protein kinase domain;; Protein tyrosine kinase	Mitogen-activated protein kinase 1 OS=Xenopus laevis OX=8355 GN=mapk1 PE=1 SV=3	T	Signal transduction mechanisms	mitogen-activated protein kinase 1 [Chrysemys picta bellii]
Platysternon megacephalum-molecular function (MF)	Antioxidation-related GO enriched terms	Enriched tissues and organs	Up- and down-regulation of DEGs	GeneID	COG_class	COG_class_annotation	GO_annotation	KEGG_annotation	KEGG_pathway_annotation	KOG_class	KOG_class_annotation	Pfam_annotation	Swiss-Prot_annotation	eggNOG_class	eggNOG_class_annotation	NR_annotation
GO:0003756	protein disulfide isomerase activity	Heart	up	gene-DR999_PMT08079	[O]	Posttranslational modification, protein turnover, chaperones	Molecular Function: protein disulfide isomerase activity (GO:0003756);; Cellular Component: endoplasmic reticulum lumen (GO:0005788);; Cellular Component: cell surface (GO:0009986);; Molecular Function: RNA binding (GO:0044822);; Biological Process: cell redox homeostasis (GO:0045454);;	K09582|0|cmy:102936660|K09582 protein disulfide-isomerase A4 [EC:5.3.4.1] | (RefSeq) protein disulfide-isomerase A4-like	Protein processing in endoplasmic reticulum (ko04141)	[O]	Posttranslational modification, protein turnover, chaperones	Thioredoxin;; Thioredoxin-like domain;; Thioredoxin-like;; OST3 / OST6 family, transporter family;; Thioredoxin-like domain;; Thioredoxin-like;; Calsequestrin;; AhpC/TSA family;; F plasmid transfer operon protein;; Hydrogenase-1 expression protein HyaE	Protein disulfide-isomerase A3 OS=Gallus gallus OX=9031 GN=PDIA3 PE=2 SV=1	O	Posttranslational modification, protein turnover, chaperones	protein disulfide-isomerase A4 [Chrysemys picta bellii]
			up	gene-DR999_PMT13171	[O]	Posttranslational modification, protein turnover, chaperones	Molecular Function: protein disulfide isomerase activity (GO:0003756);; Cellular Component: nucleus (GO:0005634);; Cellular Component: endoplasmic reticulum lumen (GO:0005788);; Cellular Component: focal adhesion (GO:0005925);; Biological Process: protein folding (GO:0006457);; Cellular Component: cell surface (GO:0009986);; Biological Process: response to endoplasmic reticulum stress (GO:0034976…	K08056|0|gga:373899|K08056 protein disulfide-isomerase A3 [EC:5.3.4.1] | (RefSeq) PDIA3; protein disulfide-isomerase A3 precursor	Protein processing in endoplasmic reticulum (ko04141);; Herpes simplex virus 1 infection (ko05168)	[O]	Posttranslational modification, protein turnover, chaperones	Thioredoxin;; Thioredoxin-like domain;; Thioredoxin-like domain;; Thioredoxin-like;; Thioredoxin-like;; AhpC/TSA family;; Calsequestrin	Protein disulfide-isomerase A3 OS=Gallus gallus OX=9031 GN=PDIA3 PE=2 SV=1	O	Posttranslational modification, protein turnover, chaperones	protein disulfide-isomerase A3 [Terrapene mexicana triunguis]
			up	gene-DR999_PMT14770	[O]	Posttranslational modification, protein turnover, chaperones	Molecular Function: protein disulfide isomerase activity (GO:0003756);; Cellular Component: endoplasmic reticulum lumen (GO:0005788);; Cellular Component: cell surface (GO:0009986);; Molecular Function: RNA binding (GO:0044822);; Biological Process: cell redox homeostasis (GO:0045454);;	K09582|0|cmy:102936660|K09582 protein disulfide-isomerase A4 [EC:5.3.4.1] | (RefSeq) protein disulfide-isomerase A4-like	Protein processing in endoplasmic reticulum (ko04141)	[O]	Posttranslational modification, protein turnover, chaperones	Thioredoxin;; Thioredoxin-like domain;; OST3 / OST6 family, transporter family;; Calsequestrin;; Thioredoxin-like;; Thioredoxin-like domain;; Thioredoxin-like;; F plasmid transfer operon protein;; AhpC/TSA family;; Hydrogenase-1 expression protein HyaE	Protein disulfide-isomerase A3 OS=Gallus gallus OX=9031 GN=PDIA3 PE=2 SV=1	O	Posttranslational modification, protein turnover, chaperones	protein disulfide-isomerase A4 [Chrysemys picta bellii]
			up	gene-DR999_PMT15836	[O]	Posttranslational modification, protein turnover, chaperones	Molecular Function: protein disulfide isomerase activity (GO:0003756);; Cellular Component: endoplasmic reticulum lumen (GO:0005788);; Cellular Component: endoplasmic reticulum membrane (GO:0005789);; Cellular Component: endoplasmic reticulum-Golgi intermediate compartment (GO:0005793);; Biological Process: protein folding (GO:0006457);; Biological Process: response to unfolded protein (GO:000698…	K17264|0|aam:106496964|K17264 endoplasmic reticulum resident protein 44 | (RefSeq) ERP44; endoplasmic reticulum protein 44	--	[OC]	Posttranslational modification, protein turnover, chaperones;; Energy production and conversion	Thioredoxin-like domain;; Thioredoxin;; Calsequestrin	Protein disulfide-isomerase A3 OS=Gallus gallus OX=9031 GN=PDIA3 PE=2 SV=1	O	Posttranslational modification, protein turnover, chaperones	endoplasmic reticulum resident protein 44 [Terrapene mexicana triunguis]
GO:0005344	oxygen transporter activity	Heart	down	gene-DR999_PMT18224	--	--	Biological Process: response to hypoxia (GO:0001666);; Molecular Function: oxygen transporter activity (GO:0005344);; Biological Process: heart development (GO:0007507);; Biological Process: oxygen transport (GO:0015671);; Molecular Function: oxygen binding (GO:0019825);; Molecular Function: heme binding (GO:0020037);; Biological Process: enucleate erythrocyte differentiation (GO:0043353);; Molec…	K21892|2.92656e-101|cmy:102944618|K21892 myoglobin | (RefSeq) MB; myoglobin	--	[C]	Energy production and conversion	Globin	Myoglobin OS=Graptemys geographica OX=8481 GN=MB PE=1 SV=2	C	Energy production and conversion	myoglobin [Chrysemys picta bellii]
			down	gene-DR999_PMT19949	--	--	Molecular Function: oxygen transporter activity (GO:0005344);; Molecular Function: iron ion binding (GO:0005506);; Cellular Component: hemoglobin complex (GO:0005833);; Biological Process: oxygen transport (GO:0015671);; Molecular Function: oxygen binding (GO:0019825);; Molecular Function: heme binding (GO:0020037);;	K13822|1.32203e-78|fpg:101924482|K13822 hemoglobin subunit alpha | (RefSeq) hemoglobin subunit alpha-2	--	[C]	Energy production and conversion	Globin	Hemoglobin subunit alpha-D OS=Chrysemys picta bellii OX=8478 GN=HBAD PE=1 SV=1	C	Energy production and conversion	hemoglobin subunit alpha-D [Terrapene mexicana triunguis]
			down	gene-DR999_PMT19953	--	--	Molecular Function: oxygen transporter activity (GO:0005344);; Molecular Function: iron ion binding (GO:0005506);; Cellular Component: hemoglobin complex (GO:0005833);; Biological Process: oxygen transport (GO:0015671);; Molecular Function: oxygen binding (GO:0019825);; Molecular Function: heme binding (GO:0020037);;	K13822|7.64046e-76|aam:106482340|K13822 hemoglobin subunit alpha | (RefSeq) hemoglobin subunit alpha-A	--	[C]	Energy production and conversion	Globin	Hemoglobin subunit alpha-A OS=Chrysemys picta bellii OX=8478 GN=HBAA PE=1 SV=1	C	Energy production and conversion	hemoglobin subunit alpha-A [Terrapene mexicana triunguis]
			down	Platysternon megacephalum_newGene_39294	--	--	Molecular Function: oxygen transporter activity (GO:0005344);; Molecular Function: iron ion binding (GO:0005506);; Cellular Component: hemoglobin complex (GO:0005833);; Biological Process: oxygen transport (GO:0015671);; Molecular Function: oxygen binding (GO:0019825);; Molecular Function: heme binding (GO:0020037);;	K13825|1.51858e-26|clv:102090004|K13825 hemoglobin subunit epsilon | (RefSeq) hemoglobin subunit epsilon	--	[C]	Energy production and conversion	--	Hemoglobin subunit beta OS=Gallus gallus OX=9031 GN=HBB PE=1 SV=2	C	Energy production and conversion	PREDICTED: LOW QUALITY PROTEIN: hemoglobin subunit beta-like [Nestor notabilis]
GO:0008898	S-adenosylmethionine-homocysteine S-methyltransferase activity	Heart	up	gene-DR999_PMT08545	[E]	Amino acid transport and metabolism	Cellular Component: cytoplasm (GO:0005737);; Molecular Function: zinc ion binding (GO:0008270);; Molecular Function: methionine synthase activity (GO:0008705);; Molecular Function: S-adenosylmethionine-homocysteine S-methyltransferase activity (GO:0008898);; Biological Process: methionine biosynthetic process (GO:0009086);; Biological Process: cobalamin metabolic process (GO:0009235);; Molecular …	K00548|0|cmy:102931264|K00548 5-methyltetrahydrofolate--homocysteine methyltransferase [EC:2.1.1.13] | (RefSeq) MTR; 5-methyltetrahydrofolate-homocysteine methyltransferase	Cysteine and methionine metabolism (ko00270);; Selenocompound metabolism (ko00450);; One carbon pool by folate (ko00670);; Biosynthesis of amino acids (ko01230)	--	--	Vitamin B12 dependent methionine synthase, activation domain;; Homocysteine S-methyltransferase;; Pterin binding enzyme;; B12 binding domain;; B12 binding domain	--	E	Amino acid transport and metabolism	methionine synthase isoform X1 [Chrysemys picta bellii]
			down	Platysternon megacephalum_newGene_9482	[E]	Amino acid transport and metabolism	Cellular Component: cytosol (GO:0005829);; Molecular Function: zinc ion binding (GO:0008270);; Molecular Function: S-adenosylmethionine-homocysteine S-methyltransferase activity (GO:0008898);; Biological Process: methionine biosynthetic process (GO:0009086);; Biological Process: methylation (GO:0032259);; Molecular Function: betaine-homocysteine S-methyltransferase activity (GO:0047150);;	K00544|0|cmy:102947612|K00544 betaine-homocysteine S-methyltransferase [EC:2.1.1.5] | (RefSeq) BHMT; betaine--homocysteine S-methyltransferase	Glycine, serine and threonine metabolism (ko00260);; Cysteine and methionine metabolism (ko00270)	[E]	Amino acid transport and metabolism	Homocysteine S-methyltransferase	Betaine--homocysteine S-methyltransferase 1 OS=Xenopus laevis OX=8355 GN=bhmt PE=2 SV=1	E	Amino acid transport and metabolism	betaine--homocysteine S-methyltransferase 1 [Chrysemys picta bellii]
GO:0019825	oxygen binding	Spleen	down	gene-DR999_PMT16265	--	--	Biological Process: retina homeostasis (GO:0001895);; Molecular Function: DNA binding (GO:0003677);; Molecular Function: fatty acid binding (GO:0005504);; Cellular Component: nucleus (GO:0005634);; Cellular Component: endoplasmic reticulum (GO:0005783);; Cellular Component: Golgi apparatus (GO:0005794);; Biological Process: transport (GO:0006810);; Molecular Function: drug binding (GO:0008144);; …	K16141|0|cmy:102935328|K16141 serum albumin | (RefSeq) ALB; albumin	--	--	--	Serum albumin family;; Vitamin D binding protein, domain III	Serum albumin OS=Gallus gallus OX=9031 GN=ALB PE=1 SV=2	O	Posttranslational modification, protein turnover, chaperones	serum albumin-like [Chrysemys picta bellii]
			down	gene-DR999_PMT19949	--	--	Molecular Function: oxygen transporter activity (GO:0005344);; Molecular Function: iron ion binding (GO:0005506);; Cellular Component: hemoglobin complex (GO:0005833);; Biological Process: oxygen transport (GO:0015671);; Molecular Function: oxygen binding (GO:0019825);; Molecular Function: heme binding (GO:0020037);;	K13822|1.32203e-78|fpg:101924482|K13822 hemoglobin subunit alpha | (RefSeq) hemoglobin subunit alpha-2	--	[C]	Energy production and conversion	Globin	Hemoglobin subunit alpha-D OS=Chrysemys picta bellii OX=8478 GN=HBAD PE=1 SV=1	C	Energy production and conversion	hemoglobin subunit alpha-D [Terrapene mexicana triunguis]
			down	gene-DR999_PMT19953	--	--	Molecular Function: oxygen transporter activity (GO:0005344);; Molecular Function: iron ion binding (GO:0005506);; Cellular Component: hemoglobin complex (GO:0005833);; Biological Process: oxygen transport (GO:0015671);; Molecular Function: oxygen binding (GO:0019825);; Molecular Function: heme binding (GO:0020037);;	K13822|7.64046e-76|aam:106482340|K13822 hemoglobin subunit alpha | (RefSeq) hemoglobin subunit alpha-A	--	[C]	Energy production and conversion	Globin	Hemoglobin subunit alpha-A OS=Chrysemys picta bellii OX=8478 GN=HBAA PE=1 SV=1	C	Energy production and conversion	hemoglobin subunit alpha-A [Terrapene mexicana triunguis]
			down	gene-DR999_PMT20623	--	--	Molecular Function: oxygen transporter activity (GO:0005344);; Molecular Function: iron ion binding (GO:0005506);; Cellular Component: hemoglobin complex (GO:0005833);; Biological Process: oxygen transport (GO:0015671);; Molecular Function: oxygen binding (GO:0019825);; Molecular Function: heme binding (GO:0020037);;	--	--	[C]	Energy production and conversion	Globin	Hemoglobin subunit epsilon OS=Gallus gallus OX=9031 GN=HBE PE=1 SV=2	C	Energy production and conversion	hemoglobin subunit beta [Terrapene mexicana triunguis]
			down	Platysternon megacephalum_newGene_39294	--	--	Molecular Function: oxygen transporter activity (GO:0005344);; Molecular Function: iron ion binding (GO:0005506);; Cellular Component: hemoglobin complex (GO:0005833);; Biological Process: oxygen transport (GO:0015671);; Molecular Function: oxygen binding (GO:0019825);; Molecular Function: heme binding (GO:0020037);;	K13825|1.51858e-26|clv:102090004|K13825 hemoglobin subunit epsilon | (RefSeq) hemoglobin subunit epsilon	--	[C]	Energy production and conversion	--	Hemoglobin subunit beta OS=Gallus gallus OX=9031 GN=HBB PE=1 SV=2	C	Energy production and conversion	PREDICTED: LOW QUALITY PROTEIN: hemoglobin subunit beta-like [Nestor notabilis]
GO:0051082	unfolded protein binding	Heart	up	gene-DR999_PMT00328	[O]	Posttranslational modification, protein turnover, chaperones	Molecular Function: ATP binding (GO:0005524);; Cellular Component: nucleoplasm (GO:0005654);; Cellular Component: cytosol (GO:0005829);; Biological Process: protein folding (GO:0006457);; Biological Process: response to heat (GO:0009408);; Biological Process: response to cold (GO:0009409);; Molecular Function: ATPase activity (GO:0016887);; Molecular Function: MHC class II protein complex binding…	K04079|0|cmy:102939370|K04079 molecular chaperone HtpG | (RefSeq) HSP90AA1; heat shock protein 90 alpha family class A member 1	Protein processing in endoplasmic reticulum (ko04141);; Necroptosis (ko04217);; NOD-like receptor signaling pathway (ko04621);; Progesterone-mediated oocyte maturation (ko04914);; Salmonella infection (ko05132)	[O]	Posttranslational modification, protein turnover, chaperones	Hsp90 protein;; Histidine kinase-, DNA gyrase B-, and HSP90-like ATPase;; Histidine kinase-, DNA gyrase B-, and HSP90-like ATPase	Heat shock protein HSP 90-alpha OS=Gallus gallus OX=9031 GN=HSP90AA1 PE=3 SV=3	O	Posttranslational modification, protein turnover, chaperones	heat shock protein HSP 90-alpha [Chrysemys picta bellii]
			up	gene-DR999_PMT03084	[O]	Posttranslational modification, protein turnover, chaperones	Biological Process: osteoblast differentiation (GO:0001649);; Molecular Function: ATP binding (GO:0005524);; Cellular Component: mitochondrial matrix (GO:0005759);; Biological Process: response to unfolded protein (GO:0006986);; Cellular Component: membrane (GO:0016020);; Molecular Function: RNA binding (GO:0044822);; Molecular Function: metal ion binding (GO:0046872);; Molecular Function: unfold…	K04078|1.01152e-43|tgu:100190513|K04078 chaperonin GroES | (RefSeq) HSPE1; 10 kDa heat shock protein, mitochondrial	--	[O]	Posttranslational modification, protein turnover, chaperones	Chaperonin 10 Kd subunit	10 kDa heat shock protein, mitochondrial OS=Oryzias latipes OX=8090 GN=hspe1 PE=3 SV=1	O	Posttranslational modification, protein turnover, chaperones	10 kDa heat shock protein, mitochondrial isoform X3 [Chrysemys picta bellii]
			up	gene-DR999_PMT05731	[O]	Posttranslational modification, protein turnover, chaperones	Cellular Component: nucleus (GO:0005634);; Cellular Component: endoplasmic reticulum (GO:0005783);; Biological Process: protein folding (GO:0006457);; Cellular Component: membrane (GO:0016020);; Biological Process: mRNA modification (GO:0016556);; Biological Process: positive regulation of ATPase activity (GO:0032781);; Molecular Function: unfolded protein binding (GO:0051082);;	K09517|0|cmy:102947497|K09517 DnaJ homolog subfamily B member 11 | (RefSeq) DNAJB11; DnaJ heat shock protein family (Hsp40) member B11	Protein processing in endoplasmic reticulum (ko04141)	[O]	Posttranslational modification, protein turnover, chaperones	DnaJ C terminal domain;; DnaJ domain	DnaJ homolog subfamily B member 6-A OS=Xenopus laevis OX=8355 GN=dnajb6-a PE=2 SV=1	O	Posttranslational modification, protein turnover, chaperones	PREDICTED: dnaJ homolog subfamily B member 11 [Chelonia mydas]
			down	gene-DR999_PMT07570	[O]	Posttranslational modification, protein turnover, chaperones	Biological Process: negative regulation of transcription from RNA polymerase II promoter (GO:0000122);; Cellular Component: nucleus (GO:0005634);; Cellular Component: cytosol (GO:0005829);; Biological Process: protein folding (GO:0006457);; Biological Process: response to unfolded protein (GO:0006986);; Molecular Function: unfolded protein binding (GO:0051082);; Molecular Function: chaperone bind…	K09511|0|cmy:102945029|K09511 DnaJ homolog subfamily B member 5 | (RefSeq) DNAJB5; DnaJ heat shock protein family (Hsp40) member B5	--	[O]	Posttranslational modification, protein turnover, chaperones	DnaJ C terminal domain;; DnaJ domain	DnaJ homolog subfamily B member 6-A OS=Xenopus laevis OX=8355 GN=dnajb6-a PE=2 SV=1	O	Posttranslational modification, protein turnover, chaperones	dnaJ homolog subfamily B member 5 isoform X1 [Chrysemys picta bellii]
			up	gene-DR999_PMT08617	[O]	Posttranslational modification, protein turnover, chaperones	Molecular Function: protein binding (GO:0001948);; Molecular Function: ATP binding (GO:0005524);; Cellular Component: endoplasmic reticulum lumen (GO:0005788);; Cellular Component: endoplasmic reticulum-Golgi intermediate compartment (GO:0005793);; Cellular Component: plasma membrane (GO:0005886);; Cellular Component: focal adhesion (GO:0005925);; Biological Process: ER overload response (GO:0006…	K09490|0|fpg:101913530|K09490 endoplasmic reticulum chaperone BiP [EC:3.6.4.10] | (RefSeq) HSPA5; heat shock protein family A (Hsp70) member 5	Protein export (ko03060);; Protein processing in endoplasmic reticulum (ko04141)	[O]	Posttranslational modification, protein turnover, chaperones	Hsp70 protein;; MreB/Mbl protein;; NAD-specific glutamate dehydrogenase	Endoplasmic reticulum chaperone BiP OS=Gallus gallus OX=9031 GN=HSPA5 PE=1 SV=1	O	Posttranslational modification, protein turnover, chaperones	78 kDa glucose-regulated protein [Chrysemys picta bellii]
			up	gene-DR999_PMT10618	[O]	Posttranslational modification, protein turnover, chaperones	Cellular Component: zona pellucida receptor complex (GO:0002199);; Molecular Function: ATP binding (GO:0005524);; Cellular Component: chaperonin-containing T-complex (GO:0005832);; Cellular Component: microtubule (GO:0005874);; Cellular Component: plasma membrane (GO:0005886);; Biological Process: protein folding (GO:0006457);; Biological Process: binding of sperm to zona pellucida (GO:0007339);;…	K09495|0|cmy:102935910|K09495 T-complex protein 1 subunit gamma | (RefSeq) CCT3; chaperonin containing TCP1 subunit 3	--	[O]	Posttranslational modification, protein turnover, chaperones	TCP-1/cpn60 chaperonin family	T-complex protein 1 subunit gamma OS=Xenopus laevis OX=8355 GN=cct3 PE=2 SV=2	O	Posttranslational modification, protein turnover, chaperones	T-complex protein 1 subunit gamma [Chrysemys picta bellii]
			up	gene-DR999_PMT12694	[O]	Posttranslational modification, protein turnover, chaperones	Biological Process: response to hypoxia (GO:0001666);; Molecular Function: protein binding (GO:0001948);; Molecular Function: RNA binding (GO:0003723);; Molecular Function: ATP binding (GO:0005524);; Cellular Component: nucleus (GO:0005634);; Cellular Component: endoplasmic reticulum lumen (GO:0005788);; Cellular Component: endoplasmic reticulum membrane (GO:0005789);; Cellular Component: cytosol…	K09487|0|pss:102453638|K09487 heat shock protein 90kDa beta | (RefSeq) HSP90B1; endoplasmin isoform X1	Protein processing in endoplasmic reticulum (ko04141);; Salmonella infection (ko05132)	[O]	Posttranslational modification, protein turnover, chaperones	Hsp90 protein;; Histidine kinase-, DNA gyrase B-, and HSP90-like ATPase;; Histidine kinase-, DNA gyrase B-, and HSP90-like ATPase	Endoplasmin OS=Gallus gallus OX=9031 GN=HSP90B1 PE=1 SV=1	O	Posttranslational modification, protein turnover, chaperones	endoplasmin [Chrysemys picta bellii]
			up	gene-DR999_PMT13308	[O]	Posttranslational modification, protein turnover, chaperones	Cellular Component: zona pellucida receptor complex (GO:0002199);; Molecular Function: ATP binding (GO:0005524);; Cellular Component: nucleolus (GO:0005730);; Cellular Component: centrosome (GO:0005813);; Cellular Component: chaperonin-containing T-complex (GO:0005832);; Cellular Component: microtubule (GO:0005874);; Biological Process: protein folding (GO:0006457);; Biological Process: binding o…	K09497|0|pss:102458638|K09497 T-complex protein 1 subunit epsilon | (RefSeq) CCT5; T-complex protein 1 subunit epsilon isoform X2	--	[O]	Posttranslational modification, protein turnover, chaperones	TCP-1/cpn60 chaperonin family	T-complex protein 1 subunit delta OS=Takifugu rubripes OX=31033 GN=cct4 PE=2 SV=1	O	Posttranslational modification, protein turnover, chaperones	T-complex protein 1 subunit epsilon [Terrapene mexicana triunguis]
			up	gene-DR999_PMT13512	[O]	Posttranslational modification, protein turnover, chaperones	Biological Process: chondrocyte development involved in endochondral bone morphogenesis (GO:0003433);; Cellular Component: extracellular space (GO:0005615);; Cellular Component: endoplasmic reticulum (GO:0005783);; Cellular Component: endoplasmic reticulum-Golgi intermediate compartment (GO:0005793);; Biological Process: collagen fibril organization (GO:0030199);; Biological Process: collagen bio…	K09501|0|cmy:102933192|K09501 serpin peptidase inhibitor, clade H, member 1 | (RefSeq) SERPINH1; serpin family H member 1	--	[V]	Defense mechanisms	Serpin (serine protease inhibitor)	Serpin H1 OS=Gallus gallus OX=9031 GN=SERPINH1 PE=1 SV=2	O	Posttranslational modification, protein turnover, chaperones	serpin H1 [Terrapene mexicana triunguis]
			up	gene-DR999_PMT15069	[O]	Posttranslational modification, protein turnover, chaperones	Cellular Component: ubiquitin ligase complex (GO:0000151);; Cellular Component: Prp19 complex (GO:0000974);; Molecular Function: G-protein coupled receptor binding (GO:0001664);; Molecular Function: phosphatidylserine binding (GO:0001786);; Molecular Function: ATP binding (GO:0005524);; Cellular Component: nucleus (GO:0005634);; Cellular Component: late endosome (GO:0005770);; Cellular Component:…	K03283|0|pss:102454869|K03283 heat shock 70kDa protein 1/2/6/8 | (RefSeq) HSPA8; heat shock cognate 71 kDa protein	Spliceosome (ko03040);; MAPK signaling pathway (ko04010);; Protein processing in endoplasmic reticulum (ko04141);; Endocytosis (ko04144)	[O]	Posttranslational modification, protein turnover, chaperones	Hsp70 protein;; MreB/Mbl protein	Heat shock cognate 71 kDa protein OS=Gallus gallus OX=9031 GN=HSPA8 PE=1 SV=1	O	Posttranslational modification, protein turnover, chaperones	heat shock cognate protein isoform B [Patagioenas fasciata monilis]
			up	gene-DR999_PMT18802	--	--	Biological Process: response to hypoxia (GO:0001666);; Biological Process: lens development in camera-type eye (GO:0002088);; Molecular Function: structural constituent of eye lens (GO:0005212);; Cellular Component: nucleus (GO:0005634);; Cellular Component: mitochondrion (GO:0005739);; Cellular Component: cytosol (GO:0005829);; Cellular Component: plasma membrane (GO:0005886);; Biological Proces…	K09542|7.13168e-117|cmy:102948201|K09542 crystallin, alpha B | (RefSeq) CRYAB; crystallin alpha B	Protein processing in endoplasmic reticulum (ko04141)	[O]	Posttranslational modification, protein turnover, chaperones	Alpha crystallin A chain, N terminal;; Hsp20/alpha crystallin family	Alpha-crystallin B chain OS=Gallus gallus OX=9031 GN=CRYAB PE=2 SV=2	O	Posttranslational modification, protein turnover, chaperones	alpha-crystallin B chain [Chrysemys picta bellii]
			up	gene-DR999_PMT19816	[O]	Posttranslational modification, protein turnover, chaperones	Molecular Function: ATPase activator activity (GO:0001671);; Cellular Component: nucleus (GO:0005634);; Cellular Component: cytosol (GO:0005829);; Molecular Function: Hsp70 protein binding (GO:0030544);; Biological Process: positive regulation of ATPase activity (GO:0032781);; Molecular Function: unfolded protein binding (GO:0051082);; Biological Process: chaperone mediated protein folding requir…	K09507|0|cmy:102929577|K09507 DnaJ homolog subfamily B member 1 | (RefSeq) DNAJB1; DnaJ heat shock protein family (Hsp40) member B1	Protein processing in endoplasmic reticulum (ko04141)	[O]	Posttranslational modification, protein turnover, chaperones	DnaJ C terminal domain;; DnaJ domain	DnaJ homolog subfamily B member 6-B OS=Xenopus laevis OX=8355 GN=dnajb6-b PE=2 SV=1	O	Posttranslational modification, protein turnover, chaperones	PREDICTED: dnaJ homolog subfamily B member 1 [Chelonia mydas]
			up	gene-DR999_PMT22088	[O]	Posttranslational modification, protein turnover, chaperones	Cellular Component: ubiquitin ligase complex (GO:0000151);; Cellular Component: Prp19 complex (GO:0000974);; Molecular Function: G-protein coupled receptor binding (GO:0001664);; Molecular Function: phosphatidylserine binding (GO:0001786);; Molecular Function: ATP binding (GO:0005524);; Cellular Component: nucleus (GO:0005634);; Cellular Component: late endosome (GO:0005770);; Cellular Component:…	K03283|0|acs:100554364|K03283 heat shock 70kDa protein 1/2/6/8 | (RefSeq) heat shock cognate 71 kDa protein	Spliceosome (ko03040);; MAPK signaling pathway (ko04010);; Protein processing in endoplasmic reticulum (ko04141);; Endocytosis (ko04144)	[O]	Posttranslational modification, protein turnover, chaperones	Hsp70 protein;; MreB/Mbl protein;; NAD-specific glutamate dehydrogenase	Heat shock cognate 71 kDa protein OS=Gallus gallus OX=9031 GN=HSPA8 PE=1 SV=1	O	Posttranslational modification, protein turnover, chaperones	heat shock cognate 71 kDa protein-like [Chrysemys picta bellii]
			up	Platysternon megacephalum_newGene_1716	[O]	Posttranslational modification, protein turnover, chaperones	Molecular Function: ATP binding (GO:0005524);; Cellular Component: endoplasmic reticulum (GO:0005783);; Biological Process: protein folding (GO:0006457);; Molecular Function: protein homodimerization activity (GO:0042803);; Molecular Function: unfolded protein binding (GO:0051082);;	--	--	--	--	Sulfatase-modifying factor enzyme 1	--	S	Function unknown	PREDICTED: sulfatase-modifying factor 2 [Chelonia mydas]
			up	Platysternon megacephalum_newGene_29905	--	--	Biological Process: negative regulation of transcription from RNA polymerase II promoter (GO:0000122);; Molecular Function: protein binding (GO:0001948);; Biological Process: peptide antigen assembly with MHC class I protein complex (GO:0002502);; Molecular Function: mRNA binding (GO:0003729);; Molecular Function: integrin binding (GO:0005178);; Molecular Function: calcium ion binding (GO:0005509…	K08057|0|cmy:102938018|K08057 calreticulin | (RefSeq) CALR; calreticulin	Protein processing in endoplasmic reticulum (ko04141);; Phagosome (ko04145);; Herpes simplex virus 1 infection (ko05168)	[O]	Posttranslational modification, protein turnover, chaperones	Calreticulin family	--	O	Posttranslational modification, protein turnover, chaperones	calreticulin [Terrapene mexicana triunguis]
		Liver	up	gene-DR999_PMT00328	[O]	Posttranslational modification, protein turnover, chaperones	Molecular Function: ATP binding (GO:0005524);; Cellular Component: nucleoplasm (GO:0005654);; Cellular Component: cytosol (GO:0005829);; Biological Process: protein folding (GO:0006457);; Biological Process: response to heat (GO:0009408);; Biological Process: response to cold (GO:0009409);; Molecular Function: ATPase activity (GO:0016887);; Molecular Function: MHC class II protein complex binding…	K04079|0|cmy:102939370|K04079 molecular chaperone HtpG | (RefSeq) HSP90AA1; heat shock protein 90 alpha family class A member 1	Protein processing in endoplasmic reticulum (ko04141);; Necroptosis (ko04217);; NOD-like receptor signaling pathway (ko04621);; Progesterone-mediated oocyte maturation (ko04914);; Salmonella infection (ko05132)	[O]	Posttranslational modification, protein turnover, chaperones	Hsp90 protein;; Histidine kinase-, DNA gyrase B-, and HSP90-like ATPase;; Histidine kinase-, DNA gyrase B-, and HSP90-like ATPase	Heat shock protein HSP 90-alpha OS=Gallus gallus OX=9031 GN=HSP90AA1 PE=3 SV=3	O	Posttranslational modification, protein turnover, chaperones	heat shock protein HSP 90-alpha [Chrysemys picta bellii]
			up	gene-DR999_PMT01700	[O]	Posttranslational modification, protein turnover, chaperones	Molecular Function: ATP binding (GO:0005524);; Cellular Component: focal adhesion (GO:0005925);; Biological Process: protein folding (GO:0006457);; Biological Process: protein export from nucleus (GO:0006611);; Biological Process: hemopoiesis (GO:0030097);; Molecular Function: ubiquitin protein ligase binding (GO:0031625);; Cellular Component: mitochondrial nucleoid (GO:0042645);; Cellular Compon…	K04043|0|gga:416183|K04043 molecular chaperone DnaK | (RefSeq) HSPA9; stress-70 protein, mitochondrial precursor	RNA degradation (ko03018)	[O]	Posttranslational modification, protein turnover, chaperones	Hsp70 protein;; MreB/Mbl protein;; FGGY family of carbohydrate kinases, C-terminal domain;; NAD-specific glutamate dehydrogenase;; NAD-specific glutamate dehydrogenase	Stress-70 protein, mitochondrial OS=Gallus gallus OX=9031 GN=HSPA9 PE=1 SV=1	O	Posttranslational modification, protein turnover, chaperones	stress-70 protein, mitochondrial [Chrysemys picta bellii]
			up	gene-DR999_PMT05731	[O]	Posttranslational modification, protein turnover, chaperones	Cellular Component: nucleus (GO:0005634);; Cellular Component: endoplasmic reticulum (GO:0005783);; Biological Process: protein folding (GO:0006457);; Cellular Component: membrane (GO:0016020);; Biological Process: mRNA modification (GO:0016556);; Biological Process: positive regulation of ATPase activity (GO:0032781);; Molecular Function: unfolded protein binding (GO:0051082);;	K09517|0|cmy:102947497|K09517 DnaJ homolog subfamily B member 11 | (RefSeq) DNAJB11; DnaJ heat shock protein family (Hsp40) member B11	Protein processing in endoplasmic reticulum (ko04141)	[O]	Posttranslational modification, protein turnover, chaperones	DnaJ C terminal domain;; DnaJ domain	DnaJ homolog subfamily B member 6-A OS=Xenopus laevis OX=8355 GN=dnajb6-a PE=2 SV=1	O	Posttranslational modification, protein turnover, chaperones	PREDICTED: dnaJ homolog subfamily B member 11 [Chelonia mydas]
			up	gene-DR999_PMT12694	[O]	Posttranslational modification, protein turnover, chaperones	Biological Process: response to hypoxia (GO:0001666);; Molecular Function: protein binding (GO:0001948);; Molecular Function: RNA binding (GO:0003723);; Molecular Function: ATP binding (GO:0005524);; Cellular Component: nucleus (GO:0005634);; Cellular Component: endoplasmic reticulum lumen (GO:0005788);; Cellular Component: endoplasmic reticulum membrane (GO:0005789);; Cellular Component: cytosol…	K09487|0|pss:102453638|K09487 heat shock protein 90kDa beta | (RefSeq) HSP90B1; endoplasmin isoform X1	Protein processing in endoplasmic reticulum (ko04141);; Salmonella infection (ko05132)	[O]	Posttranslational modification, protein turnover, chaperones	Hsp90 protein;; Histidine kinase-, DNA gyrase B-, and HSP90-like ATPase;; Histidine kinase-, DNA gyrase B-, and HSP90-like ATPase	Endoplasmin OS=Gallus gallus OX=9031 GN=HSP90B1 PE=1 SV=1	O	Posttranslational modification, protein turnover, chaperones	endoplasmin [Chrysemys picta bellii]
			up	gene-DR999_PMT13308	[O]	Posttranslational modification, protein turnover, chaperones	Cellular Component: zona pellucida receptor complex (GO:0002199);; Molecular Function: ATP binding (GO:0005524);; Cellular Component: nucleolus (GO:0005730);; Cellular Component: centrosome (GO:0005813);; Cellular Component: chaperonin-containing T-complex (GO:0005832);; Cellular Component: microtubule (GO:0005874);; Biological Process: protein folding (GO:0006457);; Biological Process: binding o…	K09497|0|pss:102458638|K09497 T-complex protein 1 subunit epsilon | (RefSeq) CCT5; T-complex protein 1 subunit epsilon isoform X2	--	[O]	Posttranslational modification, protein turnover, chaperones	TCP-1/cpn60 chaperonin family	T-complex protein 1 subunit delta OS=Takifugu rubripes OX=31033 GN=cct4 PE=2 SV=1	O	Posttranslational modification, protein turnover, chaperones	T-complex protein 1 subunit epsilon [Terrapene mexicana triunguis]
			up	gene-DR999_PMT13512	[O]	Posttranslational modification, protein turnover, chaperones	Biological Process: chondrocyte development involved in endochondral bone morphogenesis (GO:0003433);; Cellular Component: extracellular space (GO:0005615);; Cellular Component: endoplasmic reticulum (GO:0005783);; Cellular Component: endoplasmic reticulum-Golgi intermediate compartment (GO:0005793);; Biological Process: collagen fibril organization (GO:0030199);; Biological Process: collagen bio…	K09501|0|cmy:102933192|K09501 serpin peptidase inhibitor, clade H, member 1 | (RefSeq) SERPINH1; serpin family H member 1	--	[V]	Defense mechanisms	Serpin (serine protease inhibitor)	Serpin H1 OS=Gallus gallus OX=9031 GN=SERPINH1 PE=1 SV=2	O	Posttranslational modification, protein turnover, chaperones	serpin H1 [Terrapene mexicana triunguis]
			up	gene-DR999_PMT14177	[O]	Posttranslational modification, protein turnover, chaperones	Molecular Function: ATP binding (GO:0005524);; Cellular Component: nucleoplasm (GO:0005654);; Cellular Component: mitochondrial inner membrane (GO:0005743);; Cellular Component: mitochondrial matrix (GO:0005759);; Biological Process: DNA replication (GO:0006260);; Biological Process: DNA repair (GO:0006281);; Biological Process: protein folding (GO:0006457);; Biological Process: translational att…	K09488|0|cmy:102946033|K09488 TNF receptor-associated protein 1 | (RefSeq) TRAP1; TNF receptor associated protein 1	--	[O]	Posttranslational modification, protein turnover, chaperones	Hsp90 protein;; Histidine kinase-, DNA gyrase B-, and HSP90-like ATPase;; Histidine kinase-, DNA gyrase B-, and HSP90-like ATPase	Endoplasmin OS=Gallus gallus OX=9031 GN=HSP90B1 PE=1 SV=1	O	Posttranslational modification, protein turnover, chaperones	heat shock protein 75 kDa, mitochondrial [Chrysemys picta bellii]
			up	gene-DR999_PMT17050	--	--	Molecular Function: protein binding (GO:0001948);; Cellular Component: endoplasmic reticulum lumen (GO:0005788);; Biological Process: signal transduction (GO:0007165);; Molecular Function: carbohydrate binding (GO:0030246);; Biological Process: ubiquitin-dependent ERAD pathway (GO:0030433);; Molecular Function: unfolded protein binding (GO:0051082);; Biological Process: negative regulation of ret…	K14008|0|cmy:102947861|K14008 endoplasmic reticulum lectin 1 | (RefSeq) ERLEC1; endoplasmic reticulum lectin 1	Protein processing in endoplasmic reticulum (ko04141)	[R]	General function prediction only	Glucosidase II beta subunit-like protein;; Glucosidase II beta subunit-like protein	Endoplasmic reticulum lectin 1 OS=Xenopus tropicalis OX=8364 GN=erlec1 PE=2 SV=1	O	Posttranslational modification, protein turnover, chaperones	endoplasmic reticulum lectin 1 isoform X2 [Chrysemys picta bellii]
			up	gene-DR999_PMT17431	[O]	Posttranslational modification, protein turnover, chaperones	Molecular Function: ATP binding (GO:0005524);; Cellular Component: cytosol (GO:0005829);; Biological Process: response to heat (GO:0009408);; Cellular Component: membrane (GO:0016020);; Molecular Function: heat shock protein binding (GO:0031072);; Biological Process: protein refolding (GO:0042026);; Molecular Function: metal ion binding (GO:0046872);; Molecular Function: unfolded protein binding …	K09505|0|cmy:102947782|K09505 DnaJ homolog subfamily A member 4 | (RefSeq) DNAJA4; DnaJ heat shock protein family (Hsp40) member A4	--	[O]	Posttranslational modification, protein turnover, chaperones	DnaJ C terminal domain;; DnaJ domain;; DnaJ central domain	DnaJ homolog subfamily B member 6-A OS=Xenopus laevis OX=8355 GN=dnajb6-a PE=2 SV=1	O	Posttranslational modification, protein turnover, chaperones	PREDICTED: dnaJ homolog subfamily A member 4 [Chelonia mydas]
			up	gene-DR999_PMT19816	[O]	Posttranslational modification, protein turnover, chaperones	Molecular Function: ATPase activator activity (GO:0001671);; Cellular Component: nucleus (GO:0005634);; Cellular Component: cytosol (GO:0005829);; Molecular Function: Hsp70 protein binding (GO:0030544);; Biological Process: positive regulation of ATPase activity (GO:0032781);; Molecular Function: unfolded protein binding (GO:0051082);; Biological Process: chaperone mediated protein folding requir…	K09507|0|cmy:102929577|K09507 DnaJ homolog subfamily B member 1 | (RefSeq) DNAJB1; DnaJ heat shock protein family (Hsp40) member B1	Protein processing in endoplasmic reticulum (ko04141)	[O]	Posttranslational modification, protein turnover, chaperones	DnaJ C terminal domain;; DnaJ domain	DnaJ homolog subfamily B member 6-B OS=Xenopus laevis OX=8355 GN=dnajb6-b PE=2 SV=1	O	Posttranslational modification, protein turnover, chaperones	PREDICTED: dnaJ homolog subfamily B member 1 [Chelonia mydas]
			up	gene-DR999_PMT22088	[O]	Posttranslational modification, protein turnover, chaperones	Cellular Component: ubiquitin ligase complex (GO:0000151);; Cellular Component: Prp19 complex (GO:0000974);; Molecular Function: G-protein coupled receptor binding (GO:0001664);; Molecular Function: phosphatidylserine binding (GO:0001786);; Molecular Function: ATP binding (GO:0005524);; Cellular Component: nucleus (GO:0005634);; Cellular Component: late endosome (GO:0005770);; Cellular Component:…	K03283|0|acs:100554364|K03283 heat shock 70kDa protein 1/2/6/8 | (RefSeq) heat shock cognate 71 kDa protein	Spliceosome (ko03040);; MAPK signaling pathway (ko04010);; Protein processing in endoplasmic reticulum (ko04141);; Endocytosis (ko04144)	[O]	Posttranslational modification, protein turnover, chaperones	Hsp70 protein;; MreB/Mbl protein;; NAD-specific glutamate dehydrogenase	Heat shock cognate 71 kDa protein OS=Gallus gallus OX=9031 GN=HSPA8 PE=1 SV=1	O	Posttranslational modification, protein turnover, chaperones	heat shock cognate 71 kDa protein-like [Chrysemys picta bellii]
			up	Platysternon megacephalum_newGene_1716	[O]	Posttranslational modification, protein turnover, chaperones	Molecular Function: ATP binding (GO:0005524);; Cellular Component: endoplasmic reticulum (GO:0005783);; Biological Process: protein folding (GO:0006457);; Molecular Function: protein homodimerization activity (GO:0042803);; Molecular Function: unfolded protein binding (GO:0051082);;	--	--	--	--	Sulfatase-modifying factor enzyme 1	--	S	Function unknown	PREDICTED: sulfatase-modifying factor 2 [Chelonia mydas]
			up	Platysternon megacephalum_newGene_29905	--	--	Biological Process: negative regulation of transcription from RNA polymerase II promoter (GO:0000122);; Molecular Function: protein binding (GO:0001948);; Biological Process: peptide antigen assembly with MHC class I protein complex (GO:0002502);; Molecular Function: mRNA binding (GO:0003729);; Molecular Function: integrin binding (GO:0005178);; Molecular Function: calcium ion binding (GO:0005509…	K08057|0|cmy:102938018|K08057 calreticulin | (RefSeq) CALR; calreticulin	Protein processing in endoplasmic reticulum (ko04141);; Phagosome (ko04145);; Herpes simplex virus 1 infection (ko05168)	[O]	Posttranslational modification, protein turnover, chaperones	Calreticulin family	--	O	Posttranslational modification, protein turnover, chaperones	calreticulin [Terrapene mexicana triunguis]
		Lung	up	gene-DR999_PMT00328	[O]	Posttranslational modification, protein turnover, chaperones	Molecular Function: ATP binding (GO:0005524);; Cellular Component: nucleoplasm (GO:0005654);; Cellular Component: cytosol (GO:0005829);; Biological Process: protein folding (GO:0006457);; Biological Process: response to heat (GO:0009408);; Biological Process: response to cold (GO:0009409);; Molecular Function: ATPase activity (GO:0016887);; Molecular Function: MHC class II protein complex binding…	K04079|0|cmy:102939370|K04079 molecular chaperone HtpG | (RefSeq) HSP90AA1; heat shock protein 90 alpha family class A member 1	Protein processing in endoplasmic reticulum (ko04141);; Necroptosis (ko04217);; NOD-like receptor signaling pathway (ko04621);; Progesterone-mediated oocyte maturation (ko04914);; Salmonella infection (ko05132)	[O]	Posttranslational modification, protein turnover, chaperones	Hsp90 protein;; Histidine kinase-, DNA gyrase B-, and HSP90-like ATPase;; Histidine kinase-, DNA gyrase B-, and HSP90-like ATPase	Heat shock protein HSP 90-alpha OS=Gallus gallus OX=9031 GN=HSP90AA1 PE=3 SV=3	O	Posttranslational modification, protein turnover, chaperones	heat shock protein HSP 90-alpha [Chrysemys picta bellii]
			up	gene-DR999_PMT00414	[O]	Posttranslational modification, protein turnover, chaperones	Cellular Component: synaptonemal complex (GO:0000795);; Cellular Component: male germ cell nucleus (GO:0001673);; Molecular Function: ATP binding (GO:0005524);; Cellular Component: mitochondrion (GO:0005739);; Cellular Component: cytosol (GO:0005829);; Biological Process: male meiosis I (GO:0007141);; Biological Process: spermatid development (GO:0007286);; Biological Process: response to heat (G…	K03283|0|pss:102449630|K03283 heat shock 70kDa protein 1/2/6/8 | (RefSeq) HSPA2; heat shock-related 70 kDa protein 2	Spliceosome (ko03040);; MAPK signaling pathway (ko04010);; Protein processing in endoplasmic reticulum (ko04141);; Endocytosis (ko04144)	[O]	Posttranslational modification, protein turnover, chaperones	Hsp70 protein;; MreB/Mbl protein;; NAD-specific glutamate dehydrogenase	Heat shock 70 kDa protein OS=Gallus gallus OX=9031 PE=1 SV=1	O	Posttranslational modification, protein turnover, chaperones	heat shock-related 70 kDa protein 2 [Terrapene mexicana triunguis]
			up	gene-DR999_PMT01700	[O]	Posttranslational modification, protein turnover, chaperones	Molecular Function: ATP binding (GO:0005524);; Cellular Component: focal adhesion (GO:0005925);; Biological Process: protein folding (GO:0006457);; Biological Process: protein export from nucleus (GO:0006611);; Biological Process: hemopoiesis (GO:0030097);; Molecular Function: ubiquitin protein ligase binding (GO:0031625);; Cellular Component: mitochondrial nucleoid (GO:0042645);; Cellular Compon…	K04043|0|gga:416183|K04043 molecular chaperone DnaK | (RefSeq) HSPA9; stress-70 protein, mitochondrial precursor	RNA degradation (ko03018)	[O]	Posttranslational modification, protein turnover, chaperones	Hsp70 protein;; MreB/Mbl protein;; FGGY family of carbohydrate kinases, C-terminal domain;; NAD-specific glutamate dehydrogenase;; NAD-specific glutamate dehydrogenase	Stress-70 protein, mitochondrial OS=Gallus gallus OX=9031 GN=HSPA9 PE=1 SV=1	O	Posttranslational modification, protein turnover, chaperones	stress-70 protein, mitochondrial [Chrysemys picta bellii]
			up	gene-DR999_PMT08617	[O]	Posttranslational modification, protein turnover, chaperones	Molecular Function: protein binding (GO:0001948);; Molecular Function: ATP binding (GO:0005524);; Cellular Component: endoplasmic reticulum lumen (GO:0005788);; Cellular Component: endoplasmic reticulum-Golgi intermediate compartment (GO:0005793);; Cellular Component: plasma membrane (GO:0005886);; Cellular Component: focal adhesion (GO:0005925);; Biological Process: ER overload response (GO:0006…	K09490|0|fpg:101913530|K09490 endoplasmic reticulum chaperone BiP [EC:3.6.4.10] | (RefSeq) HSPA5; heat shock protein family A (Hsp70) member 5	Protein export (ko03060);; Protein processing in endoplasmic reticulum (ko04141)	[O]	Posttranslational modification, protein turnover, chaperones	Hsp70 protein;; MreB/Mbl protein;; NAD-specific glutamate dehydrogenase	Endoplasmic reticulum chaperone BiP OS=Gallus gallus OX=9031 GN=HSPA5 PE=1 SV=1	O	Posttranslational modification, protein turnover, chaperones	78 kDa glucose-regulated protein [Chrysemys picta bellii]
			up	gene-DR999_PMT15069	[O]	Posttranslational modification, protein turnover, chaperones	Cellular Component: ubiquitin ligase complex (GO:0000151);; Cellular Component: Prp19 complex (GO:0000974);; Molecular Function: G-protein coupled receptor binding (GO:0001664);; Molecular Function: phosphatidylserine binding (GO:0001786);; Molecular Function: ATP binding (GO:0005524);; Cellular Component: nucleus (GO:0005634);; Cellular Component: late endosome (GO:0005770);; Cellular Component:…	K03283|0|pss:102454869|K03283 heat shock 70kDa protein 1/2/6/8 | (RefSeq) HSPA8; heat shock cognate 71 kDa protein	Spliceosome (ko03040);; MAPK signaling pathway (ko04010);; Protein processing in endoplasmic reticulum (ko04141);; Endocytosis (ko04144)	[O]	Posttranslational modification, protein turnover, chaperones	Hsp70 protein;; MreB/Mbl protein	Heat shock cognate 71 kDa protein OS=Gallus gallus OX=9031 GN=HSPA8 PE=1 SV=1	O	Posttranslational modification, protein turnover, chaperones	heat shock cognate protein isoform B [Patagioenas fasciata monilis]
			up	gene-DR999_PMT17431	[O]	Posttranslational modification, protein turnover, chaperones	Molecular Function: ATP binding (GO:0005524);; Cellular Component: cytosol (GO:0005829);; Biological Process: response to heat (GO:0009408);; Cellular Component: membrane (GO:0016020);; Molecular Function: heat shock protein binding (GO:0031072);; Biological Process: protein refolding (GO:0042026);; Molecular Function: metal ion binding (GO:0046872);; Molecular Function: unfolded protein binding …	K09505|0|cmy:102947782|K09505 DnaJ homolog subfamily A member 4 | (RefSeq) DNAJA4; DnaJ heat shock protein family (Hsp40) member A4	--	[O]	Posttranslational modification, protein turnover, chaperones	DnaJ C terminal domain;; DnaJ domain;; DnaJ central domain	DnaJ homolog subfamily B member 6-A OS=Xenopus laevis OX=8355 GN=dnajb6-a PE=2 SV=1	O	Posttranslational modification, protein turnover, chaperones	PREDICTED: dnaJ homolog subfamily A member 4 [Chelonia mydas]
			up	gene-DR999_PMT19816	[O]	Posttranslational modification, protein turnover, chaperones	Molecular Function: ATPase activator activity (GO:0001671);; Cellular Component: nucleus (GO:0005634);; Cellular Component: cytosol (GO:0005829);; Molecular Function: Hsp70 protein binding (GO:0030544);; Biological Process: positive regulation of ATPase activity (GO:0032781);; Molecular Function: unfolded protein binding (GO:0051082);; Biological Process: chaperone mediated protein folding requir…	K09507|0|cmy:102929577|K09507 DnaJ homolog subfamily B member 1 | (RefSeq) DNAJB1; DnaJ heat shock protein family (Hsp40) member B1	Protein processing in endoplasmic reticulum (ko04141)	[O]	Posttranslational modification, protein turnover, chaperones	DnaJ C terminal domain;; DnaJ domain	DnaJ homolog subfamily B member 6-B OS=Xenopus laevis OX=8355 GN=dnajb6-b PE=2 SV=1	O	Posttranslational modification, protein turnover, chaperones	PREDICTED: dnaJ homolog subfamily B member 1 [Chelonia mydas]
			up	gene-DR999_PMT22088	[O]	Posttranslational modification, protein turnover, chaperones	Cellular Component: ubiquitin ligase complex (GO:0000151);; Cellular Component: Prp19 complex (GO:0000974);; Molecular Function: G-protein coupled receptor binding (GO:0001664);; Molecular Function: phosphatidylserine binding (GO:0001786);; Molecular Function: ATP binding (GO:0005524);; Cellular Component: nucleus (GO:0005634);; Cellular Component: late endosome (GO:0005770);; Cellular Component:…	K03283|0|acs:100554364|K03283 heat shock 70kDa protein 1/2/6/8 | (RefSeq) heat shock cognate 71 kDa protein	Spliceosome (ko03040);; MAPK signaling pathway (ko04010);; Protein processing in endoplasmic reticulum (ko04141);; Endocytosis (ko04144)	[O]	Posttranslational modification, protein turnover, chaperones	Hsp70 protein;; MreB/Mbl protein;; NAD-specific glutamate dehydrogenase	Heat shock cognate 71 kDa protein OS=Gallus gallus OX=9031 GN=HSPA8 PE=1 SV=1	O	Posttranslational modification, protein turnover, chaperones	heat shock cognate 71 kDa protein-like [Chrysemys picta bellii]
		Muscle	up	gene-DR999_PMT00328	[O]	Posttranslational modification, protein turnover, chaperones	Molecular Function: ATP binding (GO:0005524);; Cellular Component: nucleoplasm (GO:0005654);; Cellular Component: cytosol (GO:0005829);; Biological Process: protein folding (GO:0006457);; Biological Process: response to heat (GO:0009408);; Biological Process: response to cold (GO:0009409);; Molecular Function: ATPase activity (GO:0016887);; Molecular Function: MHC class II protein complex binding…	K04079|0|cmy:102939370|K04079 molecular chaperone HtpG | (RefSeq) HSP90AA1; heat shock protein 90 alpha family class A member 1	Protein processing in endoplasmic reticulum (ko04141);; Necroptosis (ko04217);; NOD-like receptor signaling pathway (ko04621);; Progesterone-mediated oocyte maturation (ko04914);; Salmonella infection (ko05132)	[O]	Posttranslational modification, protein turnover, chaperones	Hsp90 protein;; Histidine kinase-, DNA gyrase B-, and HSP90-like ATPase;; Histidine kinase-, DNA gyrase B-, and HSP90-like ATPase	Heat shock protein HSP 90-alpha OS=Gallus gallus OX=9031 GN=HSP90AA1 PE=3 SV=3	O	Posttranslational modification, protein turnover, chaperones	heat shock protein HSP 90-alpha [Chrysemys picta bellii]
			up	gene-DR999_PMT00414	[O]	Posttranslational modification, protein turnover, chaperones	Cellular Component: synaptonemal complex (GO:0000795);; Cellular Component: male germ cell nucleus (GO:0001673);; Molecular Function: ATP binding (GO:0005524);; Cellular Component: mitochondrion (GO:0005739);; Cellular Component: cytosol (GO:0005829);; Biological Process: male meiosis I (GO:0007141);; Biological Process: spermatid development (GO:0007286);; Biological Process: response to heat (G…	K03283|0|pss:102449630|K03283 heat shock 70kDa protein 1/2/6/8 | (RefSeq) HSPA2; heat shock-related 70 kDa protein 2	Spliceosome (ko03040);; MAPK signaling pathway (ko04010);; Protein processing in endoplasmic reticulum (ko04141);; Endocytosis (ko04144)	[O]	Posttranslational modification, protein turnover, chaperones	Hsp70 protein;; MreB/Mbl protein;; NAD-specific glutamate dehydrogenase	Heat shock 70 kDa protein OS=Gallus gallus OX=9031 PE=1 SV=1	O	Posttranslational modification, protein turnover, chaperones	heat shock-related 70 kDa protein 2 [Terrapene mexicana triunguis]
			up	gene-DR999_PMT01721	--	--	Molecular Function: transcription coactivator activity (GO:0003713);; Molecular Function: protein kinase inhibitor activity (GO:0004860);; Cellular Component: nucleoplasm (GO:0005654);; Cellular Component: nucleolus (GO:0005730);; Cellular Component: cytoplasm (GO:0005737);; Cellular Component: focal adhesion (GO:0005925);; Biological Process: DNA repair (GO:0006281);; Biological Process: nucleos…	K11276|6.96278e-159|cmy:102932176|K11276 nucleophosmin 1 | (RefSeq) NPM1; nucleophosmin	--	--	--	Nucleoplasmin/nucleophosmin domain;; Nucleophosmin C-terminal domain	Nucleophosmin OS=Gallus gallus OX=9031 GN=NPM1 PE=2 SV=1	S	Function unknown	nucleophosmin [Chrysemys picta bellii]
			up	gene-DR999_PMT03084	[O]	Posttranslational modification, protein turnover, chaperones	Biological Process: osteoblast differentiation (GO:0001649);; Molecular Function: ATP binding (GO:0005524);; Cellular Component: mitochondrial matrix (GO:0005759);; Biological Process: response to unfolded protein (GO:0006986);; Cellular Component: membrane (GO:0016020);; Molecular Function: RNA binding (GO:0044822);; Molecular Function: metal ion binding (GO:0046872);; Molecular Function: unfold…	K04078|1.01152e-43|tgu:100190513|K04078 chaperonin GroES | (RefSeq) HSPE1; 10 kDa heat shock protein, mitochondrial	--	[O]	Posttranslational modification, protein turnover, chaperones	Chaperonin 10 Kd subunit	10 kDa heat shock protein, mitochondrial OS=Oryzias latipes OX=8090 GN=hspe1 PE=3 SV=1	O	Posttranslational modification, protein turnover, chaperones	10 kDa heat shock protein, mitochondrial isoform X3 [Chrysemys picta bellii]
			up	gene-DR999_PMT03812	[O]	Posttranslational modification, protein turnover, chaperones	Molecular Function: ATP binding (GO:0005524);; Cellular Component: chaperonin-containing T-complex (GO:0005832);; Biological Process: protein folding (GO:0006457);; Molecular Function: unfolded protein binding (GO:0051082);; Biological Process: toxin transport (GO:1901998);;	K09498|0|cmy:102931138|K09498 T-complex protein 1 subunit zeta | (RefSeq) CCT6A; chaperonin containing TCP1 subunit 6A	--	[O]	Posttranslational modification, protein turnover, chaperones	TCP-1/cpn60 chaperonin family	T-complex protein 1 subunit zeta OS=Gallus gallus OX=9031 GN=CCT6 PE=1 SV=3	O	Posttranslational modification, protein turnover, chaperones	T-complex protein 1 subunit zeta [Chrysemys picta bellii]
			up	gene-DR999_PMT05731	[O]	Posttranslational modification, protein turnover, chaperones	Cellular Component: nucleus (GO:0005634);; Cellular Component: endoplasmic reticulum (GO:0005783);; Biological Process: protein folding (GO:0006457);; Cellular Component: membrane (GO:0016020);; Biological Process: mRNA modification (GO:0016556);; Biological Process: positive regulation of ATPase activity (GO:0032781);; Molecular Function: unfolded protein binding (GO:0051082);;	K09517|0|cmy:102947497|K09517 DnaJ homolog subfamily B member 11 | (RefSeq) DNAJB11; DnaJ heat shock protein family (Hsp40) member B11	Protein processing in endoplasmic reticulum (ko04141)	[O]	Posttranslational modification, protein turnover, chaperones	DnaJ C terminal domain;; DnaJ domain	DnaJ homolog subfamily B member 6-A OS=Xenopus laevis OX=8355 GN=dnajb6-a PE=2 SV=1	O	Posttranslational modification, protein turnover, chaperones	PREDICTED: dnaJ homolog subfamily B member 11 [Chelonia mydas]
			up	gene-DR999_PMT07696	[O]	Posttranslational modification, protein turnover, chaperones	Molecular Function: double-stranded RNA binding (GO:0003725);; Molecular Function: ATP binding (GO:0005524);; Cellular Component: mitochondrion (GO:0005739);; Biological Process: protein folding (GO:0006457);; Cellular Component: COP9 signalosome (GO:0008180);; Cellular Component: membrane (GO:0016020);; Biological Process: virion attachment to host cell (GO:0019062);; Molecular Function: protein…	K04079|0|cmy:102944792|K04079 molecular chaperone HtpG | (RefSeq) HSP90AB1; heat shock protein 90 alpha family class B member 1	Protein processing in endoplasmic reticulum (ko04141);; Necroptosis (ko04217);; NOD-like receptor signaling pathway (ko04621);; Progesterone-mediated oocyte maturation (ko04914);; Salmonella infection (ko05132)	[O]	Posttranslational modification, protein turnover, chaperones	Hsp90 protein;; Histidine kinase-, DNA gyrase B-, and HSP90-like ATPase;; Histidine kinase-, DNA gyrase B-, and HSP90-like ATPase	Heat shock cognate protein HSP 90-beta OS=Gallus gallus OX=9031 GN=HSP90AB1 PE=2 SV=1	O	Posttranslational modification, protein turnover, chaperones	heat shock protein HSP 90-beta [Chrysemys picta bellii]
			up	gene-DR999_PMT08617	[O]	Posttranslational modification, protein turnover, chaperones	Molecular Function: protein binding (GO:0001948);; Molecular Function: ATP binding (GO:0005524);; Cellular Component: endoplasmic reticulum lumen (GO:0005788);; Cellular Component: endoplasmic reticulum-Golgi intermediate compartment (GO:0005793);; Cellular Component: plasma membrane (GO:0005886);; Cellular Component: focal adhesion (GO:0005925);; Biological Process: ER overload response (GO:0006…	K09490|0|fpg:101913530|K09490 endoplasmic reticulum chaperone BiP [EC:3.6.4.10] | (RefSeq) HSPA5; heat shock protein family A (Hsp70) member 5	Protein export (ko03060);; Protein processing in endoplasmic reticulum (ko04141)	[O]	Posttranslational modification, protein turnover, chaperones	Hsp70 protein;; MreB/Mbl protein;; NAD-specific glutamate dehydrogenase	Endoplasmic reticulum chaperone BiP OS=Gallus gallus OX=9031 GN=HSPA5 PE=1 SV=1	O	Posttranslational modification, protein turnover, chaperones	78 kDa glucose-regulated protein [Chrysemys picta bellii]
			up	gene-DR999_PMT10618	[O]	Posttranslational modification, protein turnover, chaperones	Cellular Component: zona pellucida receptor complex (GO:0002199);; Molecular Function: ATP binding (GO:0005524);; Cellular Component: chaperonin-containing T-complex (GO:0005832);; Cellular Component: microtubule (GO:0005874);; Cellular Component: plasma membrane (GO:0005886);; Biological Process: protein folding (GO:0006457);; Biological Process: binding of sperm to zona pellucida (GO:0007339);;…	K09495|0|cmy:102935910|K09495 T-complex protein 1 subunit gamma | (RefSeq) CCT3; chaperonin containing TCP1 subunit 3	--	[O]	Posttranslational modification, protein turnover, chaperones	TCP-1/cpn60 chaperonin family	T-complex protein 1 subunit gamma OS=Xenopus laevis OX=8355 GN=cct3 PE=2 SV=2	O	Posttranslational modification, protein turnover, chaperones	T-complex protein 1 subunit gamma [Chrysemys picta bellii]
			up	gene-DR999_PMT12294	[O]	Posttranslational modification, protein turnover, chaperones	Cellular Component: zona pellucida receptor complex (GO:0002199);; Molecular Function: ATP binding (GO:0005524);; Cellular Component: mitochondrion (GO:0005739);; Cellular Component: chaperonin-containing T-complex (GO:0005832);; Cellular Component: microtubule (GO:0005874);; Biological Process: protein folding (GO:0006457);; Biological Process: binding of sperm to zona pellucida (GO:0007339);; M…	K09499|0|asn:102371207|K09499 T-complex protein 1 subunit eta | (RefSeq) CCT7; T-complex protein 1 subunit eta	--	[O]	Posttranslational modification, protein turnover, chaperones	TCP-1/cpn60 chaperonin family	T-complex protein 1 subunit eta OS=Gallus gallus OX=9031 GN=CCT7 PE=1 SV=1	O	Posttranslational modification, protein turnover, chaperones	T-complex protein 1 subunit eta isoform X1 [Terrapene mexicana triunguis]
			up	gene-DR999_PMT12694	[O]	Posttranslational modification, protein turnover, chaperones	Biological Process: response to hypoxia (GO:0001666);; Molecular Function: protein binding (GO:0001948);; Molecular Function: RNA binding (GO:0003723);; Molecular Function: ATP binding (GO:0005524);; Cellular Component: nucleus (GO:0005634);; Cellular Component: endoplasmic reticulum lumen (GO:0005788);; Cellular Component: endoplasmic reticulum membrane (GO:0005789);; Cellular Component: cytosol…	K09487|0|pss:102453638|K09487 heat shock protein 90kDa beta | (RefSeq) HSP90B1; endoplasmin isoform X1	Protein processing in endoplasmic reticulum (ko04141);; Salmonella infection (ko05132)	[O]	Posttranslational modification, protein turnover, chaperones	Hsp90 protein;; Histidine kinase-, DNA gyrase B-, and HSP90-like ATPase;; Histidine kinase-, DNA gyrase B-, and HSP90-like ATPase	Endoplasmin OS=Gallus gallus OX=9031 GN=HSP90B1 PE=1 SV=1	O	Posttranslational modification, protein turnover, chaperones	endoplasmin [Chrysemys picta bellii]
			up	gene-DR999_PMT13308	[O]	Posttranslational modification, protein turnover, chaperones	Cellular Component: zona pellucida receptor complex (GO:0002199);; Molecular Function: ATP binding (GO:0005524);; Cellular Component: nucleolus (GO:0005730);; Cellular Component: centrosome (GO:0005813);; Cellular Component: chaperonin-containing T-complex (GO:0005832);; Cellular Component: microtubule (GO:0005874);; Biological Process: protein folding (GO:0006457);; Biological Process: binding o…	K09497|0|pss:102458638|K09497 T-complex protein 1 subunit epsilon | (RefSeq) CCT5; T-complex protein 1 subunit epsilon isoform X2	--	[O]	Posttranslational modification, protein turnover, chaperones	TCP-1/cpn60 chaperonin family	T-complex protein 1 subunit delta OS=Takifugu rubripes OX=31033 GN=cct4 PE=2 SV=1	O	Posttranslational modification, protein turnover, chaperones	T-complex protein 1 subunit epsilon [Terrapene mexicana triunguis]
			up	gene-DR999_PMT13512	[O]	Posttranslational modification, protein turnover, chaperones	Biological Process: chondrocyte development involved in endochondral bone morphogenesis (GO:0003433);; Cellular Component: extracellular space (GO:0005615);; Cellular Component: endoplasmic reticulum (GO:0005783);; Cellular Component: endoplasmic reticulum-Golgi intermediate compartment (GO:0005793);; Biological Process: collagen fibril organization (GO:0030199);; Biological Process: collagen bio…	K09501|0|cmy:102933192|K09501 serpin peptidase inhibitor, clade H, member 1 | (RefSeq) SERPINH1; serpin family H member 1	--	[V]	Defense mechanisms	Serpin (serine protease inhibitor)	Serpin H1 OS=Gallus gallus OX=9031 GN=SERPINH1 PE=1 SV=2	O	Posttranslational modification, protein turnover, chaperones	serpin H1 [Terrapene mexicana triunguis]
			up	gene-DR999_PMT15069	[O]	Posttranslational modification, protein turnover, chaperones	Cellular Component: ubiquitin ligase complex (GO:0000151);; Cellular Component: Prp19 complex (GO:0000974);; Molecular Function: G-protein coupled receptor binding (GO:0001664);; Molecular Function: phosphatidylserine binding (GO:0001786);; Molecular Function: ATP binding (GO:0005524);; Cellular Component: nucleus (GO:0005634);; Cellular Component: late endosome (GO:0005770);; Cellular Component:…	K03283|0|pss:102454869|K03283 heat shock 70kDa protein 1/2/6/8 | (RefSeq) HSPA8; heat shock cognate 71 kDa protein	Spliceosome (ko03040);; MAPK signaling pathway (ko04010);; Protein processing in endoplasmic reticulum (ko04141);; Endocytosis (ko04144)	[O]	Posttranslational modification, protein turnover, chaperones	Hsp70 protein;; MreB/Mbl protein	Heat shock cognate 71 kDa protein OS=Gallus gallus OX=9031 GN=HSPA8 PE=1 SV=1	O	Posttranslational modification, protein turnover, chaperones	heat shock cognate protein isoform B [Patagioenas fasciata monilis]
			up	gene-DR999_PMT16369	[O]	Posttranslational modification, protein turnover, chaperones	Cellular Component: zona pellucida receptor complex (GO:0002199);; Molecular Function: ATP binding (GO:0005524);; Cellular Component: nucleoplasm (GO:0005654);; Cellular Component: centrosome (GO:0005813);; Cellular Component: chaperonin-containing T-complex (GO:0005832);; Cellular Component: microtubule (GO:0005874);; Biological Process: protein folding (GO:0006457);; Biological Process: binding…	K09496|0|gga:395414|K09496 T-complex protein 1 subunit delta | (RefSeq) CCT4; T-complex protein 1 subunit delta	--	[O]	Posttranslational modification, protein turnover, chaperones	TCP-1/cpn60 chaperonin family	T-complex protein 1 subunit delta OS=Takifugu rubripes OX=31033 GN=cct4 PE=2 SV=1	O	Posttranslational modification, protein turnover, chaperones	T-complex protein 1 subunit delta [Chrysemys picta bellii]
			up	gene-DR999_PMT19816	[O]	Posttranslational modification, protein turnover, chaperones	Molecular Function: ATPase activator activity (GO:0001671);; Cellular Component: nucleus (GO:0005634);; Cellular Component: cytosol (GO:0005829);; Molecular Function: Hsp70 protein binding (GO:0030544);; Biological Process: positive regulation of ATPase activity (GO:0032781);; Molecular Function: unfolded protein binding (GO:0051082);; Biological Process: chaperone mediated protein folding requir…	K09507|0|cmy:102929577|K09507 DnaJ homolog subfamily B member 1 | (RefSeq) DNAJB1; DnaJ heat shock protein family (Hsp40) member B1	Protein processing in endoplasmic reticulum (ko04141)	[O]	Posttranslational modification, protein turnover, chaperones	DnaJ C terminal domain;; DnaJ domain	DnaJ homolog subfamily B member 6-B OS=Xenopus laevis OX=8355 GN=dnajb6-b PE=2 SV=1	O	Posttranslational modification, protein turnover, chaperones	PREDICTED: dnaJ homolog subfamily B member 1 [Chelonia mydas]
			up	gene-DR999_PMT21327	--	--	Cellular Component: cytosol (GO:0005829);; Biological Process: protein folding (GO:0006457);; Biological Process: posttranscriptional regulation of gene expression (GO:0010608);; Molecular Function: protein kinase regulator activity (GO:0019887);; Molecular Function: protein kinase binding (GO:0019901);; Biological Process: regulation of protein kinase activity (GO:0045859);; Biological Process: …	K09554|5.89924e-173|pss:102449172|K09554 cell division cycle protein 37 | (RefSeq) CDC37; hsp90 co-chaperone Cdc37	--	[D]	Cell cycle control, cell division, chromosome partitioning	Cdc37 Hsp90 binding domain;; Cdc37 N terminal kinase binding;; Cdc37 C terminal domain	Hsp90 co-chaperone Cdc37 OS=Gallus gallus OX=9031 GN=CDC37 PE=2 SV=1	S	Function unknown	hsp90 co-chaperone Cdc37 isoform X1 [Chrysemys picta bellii]
			up	gene-DR999_PMT22088	[O]	Posttranslational modification, protein turnover, chaperones	Cellular Component: ubiquitin ligase complex (GO:0000151);; Cellular Component: Prp19 complex (GO:0000974);; Molecular Function: G-protein coupled receptor binding (GO:0001664);; Molecular Function: phosphatidylserine binding (GO:0001786);; Molecular Function: ATP binding (GO:0005524);; Cellular Component: nucleus (GO:0005634);; Cellular Component: late endosome (GO:0005770);; Cellular Component:…	K03283|0|acs:100554364|K03283 heat shock 70kDa protein 1/2/6/8 | (RefSeq) heat shock cognate 71 kDa protein	Spliceosome (ko03040);; MAPK signaling pathway (ko04010);; Protein processing in endoplasmic reticulum (ko04141);; Endocytosis (ko04144)	[O]	Posttranslational modification, protein turnover, chaperones	Hsp70 protein;; MreB/Mbl protein;; NAD-specific glutamate dehydrogenase	Heat shock cognate 71 kDa protein OS=Gallus gallus OX=9031 GN=HSPA8 PE=1 SV=1	O	Posttranslational modification, protein turnover, chaperones	heat shock cognate 71 kDa protein-like [Chrysemys picta bellii]
		Spleen	up	gene-DR999_PMT00328	[O]	Posttranslational modification, protein turnover, chaperones	Molecular Function: ATP binding (GO:0005524);; Cellular Component: nucleoplasm (GO:0005654);; Cellular Component: cytosol (GO:0005829);; Biological Process: protein folding (GO:0006457);; Biological Process: response to heat (GO:0009408);; Biological Process: response to cold (GO:0009409);; Molecular Function: ATPase activity (GO:0016887);; Molecular Function: MHC class II protein complex binding…	K04079|0|cmy:102939370|K04079 molecular chaperone HtpG | (RefSeq) HSP90AA1; heat shock protein 90 alpha family class A member 1	Protein processing in endoplasmic reticulum (ko04141);; Necroptosis (ko04217);; NOD-like receptor signaling pathway (ko04621);; Progesterone-mediated oocyte maturation (ko04914);; Salmonella infection (ko05132)	[O]	Posttranslational modification, protein turnover, chaperones	Hsp90 protein;; Histidine kinase-, DNA gyrase B-, and HSP90-like ATPase;; Histidine kinase-, DNA gyrase B-, and HSP90-like ATPase	Heat shock protein HSP 90-alpha OS=Gallus gallus OX=9031 GN=HSP90AA1 PE=3 SV=3	O	Posttranslational modification, protein turnover, chaperones	heat shock protein HSP 90-alpha [Chrysemys picta bellii]
			up	gene-DR999_PMT00414	[O]	Posttranslational modification, protein turnover, chaperones	Cellular Component: synaptonemal complex (GO:0000795);; Cellular Component: male germ cell nucleus (GO:0001673);; Molecular Function: ATP binding (GO:0005524);; Cellular Component: mitochondrion (GO:0005739);; Cellular Component: cytosol (GO:0005829);; Biological Process: male meiosis I (GO:0007141);; Biological Process: spermatid development (GO:0007286);; Biological Process: response to heat (G…	K03283|0|pss:102449630|K03283 heat shock 70kDa protein 1/2/6/8 | (RefSeq) HSPA2; heat shock-related 70 kDa protein 2	Spliceosome (ko03040);; MAPK signaling pathway (ko04010);; Protein processing in endoplasmic reticulum (ko04141);; Endocytosis (ko04144)	[O]	Posttranslational modification, protein turnover, chaperones	Hsp70 protein;; MreB/Mbl protein;; NAD-specific glutamate dehydrogenase	Heat shock 70 kDa protein OS=Gallus gallus OX=9031 PE=1 SV=1	O	Posttranslational modification, protein turnover, chaperones	heat shock-related 70 kDa protein 2 [Terrapene mexicana triunguis]
			up	gene-DR999_PMT01700	[O]	Posttranslational modification, protein turnover, chaperones	Molecular Function: ATP binding (GO:0005524);; Cellular Component: focal adhesion (GO:0005925);; Biological Process: protein folding (GO:0006457);; Biological Process: protein export from nucleus (GO:0006611);; Biological Process: hemopoiesis (GO:0030097);; Molecular Function: ubiquitin protein ligase binding (GO:0031625);; Cellular Component: mitochondrial nucleoid (GO:0042645);; Cellular Compon…	K04043|0|gga:416183|K04043 molecular chaperone DnaK | (RefSeq) HSPA9; stress-70 protein, mitochondrial precursor	RNA degradation (ko03018)	[O]	Posttranslational modification, protein turnover, chaperones	Hsp70 protein;; MreB/Mbl protein;; FGGY family of carbohydrate kinases, C-terminal domain;; NAD-specific glutamate dehydrogenase;; NAD-specific glutamate dehydrogenase	Stress-70 protein, mitochondrial OS=Gallus gallus OX=9031 GN=HSPA9 PE=1 SV=1	O	Posttranslational modification, protein turnover, chaperones	stress-70 protein, mitochondrial [Chrysemys picta bellii]
			up	gene-DR999_PMT05706	[O]	Posttranslational modification, protein turnover, chaperones	Cellular Component: nucleoplasm (GO:0005654);; Cellular Component: cytosol (GO:0005829);; Cellular Component: plasma membrane (GO:0005886);; Biological Process: protein folding (GO:0006457);; Molecular Function: unfolded protein binding (GO:0051082);; Molecular Function: chaperone binding (GO:0051087);; Cellular Component: extracellular exosome (GO:0070062);;	K09510|0|cmy:102943286|K09510 DnaJ homolog subfamily B member 4 | (RefSeq) DNAJB4; DnaJ heat shock protein family (Hsp40) member B4	--	[O]	Posttranslational modification, protein turnover, chaperones	DnaJ C terminal domain;; DnaJ domain	DnaJ homolog subfamily B member 6 OS=Gallus gallus OX=9031 GN=DNAJB6 PE=2 SV=1	O	Posttranslational modification, protein turnover, chaperones	dnaJ homolog subfamily B member 4 [Terrapene mexicana triunguis]
			up	gene-DR999_PMT05731	[O]	Posttranslational modification, protein turnover, chaperones	Cellular Component: nucleus (GO:0005634);; Cellular Component: endoplasmic reticulum (GO:0005783);; Biological Process: protein folding (GO:0006457);; Cellular Component: membrane (GO:0016020);; Biological Process: mRNA modification (GO:0016556);; Biological Process: positive regulation of ATPase activity (GO:0032781);; Molecular Function: unfolded protein binding (GO:0051082);;	K09517|0|cmy:102947497|K09517 DnaJ homolog subfamily B member 11 | (RefSeq) DNAJB11; DnaJ heat shock protein family (Hsp40) member B11	Protein processing in endoplasmic reticulum (ko04141)	[O]	Posttranslational modification, protein turnover, chaperones	DnaJ C terminal domain;; DnaJ domain	DnaJ homolog subfamily B member 6-A OS=Xenopus laevis OX=8355 GN=dnajb6-a PE=2 SV=1	O	Posttranslational modification, protein turnover, chaperones	PREDICTED: dnaJ homolog subfamily B member 11 [Chelonia mydas]
			up	gene-DR999_PMT07696	[O]	Posttranslational modification, protein turnover, chaperones	Molecular Function: double-stranded RNA binding (GO:0003725);; Molecular Function: ATP binding (GO:0005524);; Cellular Component: mitochondrion (GO:0005739);; Biological Process: protein folding (GO:0006457);; Cellular Component: COP9 signalosome (GO:0008180);; Cellular Component: membrane (GO:0016020);; Biological Process: virion attachment to host cell (GO:0019062);; Molecular Function: protein…	K04079|0|cmy:102944792|K04079 molecular chaperone HtpG | (RefSeq) HSP90AB1; heat shock protein 90 alpha family class B member 1	Protein processing in endoplasmic reticulum (ko04141);; Necroptosis (ko04217);; NOD-like receptor signaling pathway (ko04621);; Progesterone-mediated oocyte maturation (ko04914);; Salmonella infection (ko05132)	[O]	Posttranslational modification, protein turnover, chaperones	Hsp90 protein;; Histidine kinase-, DNA gyrase B-, and HSP90-like ATPase;; Histidine kinase-, DNA gyrase B-, and HSP90-like ATPase	Heat shock cognate protein HSP 90-beta OS=Gallus gallus OX=9031 GN=HSP90AB1 PE=2 SV=1	O	Posttranslational modification, protein turnover, chaperones	heat shock protein HSP 90-beta [Chrysemys picta bellii]
			up	gene-DR999_PMT08617	[O]	Posttranslational modification, protein turnover, chaperones	Molecular Function: protein binding (GO:0001948);; Molecular Function: ATP binding (GO:0005524);; Cellular Component: endoplasmic reticulum lumen (GO:0005788);; Cellular Component: endoplasmic reticulum-Golgi intermediate compartment (GO:0005793);; Cellular Component: plasma membrane (GO:0005886);; Cellular Component: focal adhesion (GO:0005925);; Biological Process: ER overload response (GO:0006…	K09490|0|fpg:101913530|K09490 endoplasmic reticulum chaperone BiP [EC:3.6.4.10] | (RefSeq) HSPA5; heat shock protein family A (Hsp70) member 5	Protein export (ko03060);; Protein processing in endoplasmic reticulum (ko04141)	[O]	Posttranslational modification, protein turnover, chaperones	Hsp70 protein;; MreB/Mbl protein;; NAD-specific glutamate dehydrogenase	Endoplasmic reticulum chaperone BiP OS=Gallus gallus OX=9031 GN=HSPA5 PE=1 SV=1	O	Posttranslational modification, protein turnover, chaperones	78 kDa glucose-regulated protein [Chrysemys picta bellii]
			up	gene-DR999_PMT12694	[O]	Posttranslational modification, protein turnover, chaperones	Biological Process: response to hypoxia (GO:0001666);; Molecular Function: protein binding (GO:0001948);; Molecular Function: RNA binding (GO:0003723);; Molecular Function: ATP binding (GO:0005524);; Cellular Component: nucleus (GO:0005634);; Cellular Component: endoplasmic reticulum lumen (GO:0005788);; Cellular Component: endoplasmic reticulum membrane (GO:0005789);; Cellular Component: cytosol…	K09487|0|pss:102453638|K09487 heat shock protein 90kDa beta | (RefSeq) HSP90B1; endoplasmin isoform X1	Protein processing in endoplasmic reticulum (ko04141);; Salmonella infection (ko05132)	[O]	Posttranslational modification, protein turnover, chaperones	Hsp90 protein;; Histidine kinase-, DNA gyrase B-, and HSP90-like ATPase;; Histidine kinase-, DNA gyrase B-, and HSP90-like ATPase	Endoplasmin OS=Gallus gallus OX=9031 GN=HSP90B1 PE=1 SV=1	O	Posttranslational modification, protein turnover, chaperones	endoplasmin [Chrysemys picta bellii]
			up	gene-DR999_PMT13512	[O]	Posttranslational modification, protein turnover, chaperones	Biological Process: chondrocyte development involved in endochondral bone morphogenesis (GO:0003433);; Cellular Component: extracellular space (GO:0005615);; Cellular Component: endoplasmic reticulum (GO:0005783);; Cellular Component: endoplasmic reticulum-Golgi intermediate compartment (GO:0005793);; Biological Process: collagen fibril organization (GO:0030199);; Biological Process: collagen bio…	K09501|0|cmy:102933192|K09501 serpin peptidase inhibitor, clade H, member 1 | (RefSeq) SERPINH1; serpin family H member 1	--	[V]	Defense mechanisms	Serpin (serine protease inhibitor)	Serpin H1 OS=Gallus gallus OX=9031 GN=SERPINH1 PE=1 SV=2	O	Posttranslational modification, protein turnover, chaperones	serpin H1 [Terrapene mexicana triunguis]
			up	gene-DR999_PMT17431	[O]	Posttranslational modification, protein turnover, chaperones	Molecular Function: ATP binding (GO:0005524);; Cellular Component: cytosol (GO:0005829);; Biological Process: response to heat (GO:0009408);; Cellular Component: membrane (GO:0016020);; Molecular Function: heat shock protein binding (GO:0031072);; Biological Process: protein refolding (GO:0042026);; Molecular Function: metal ion binding (GO:0046872);; Molecular Function: unfolded protein binding …	K09505|0|cmy:102947782|K09505 DnaJ homolog subfamily A member 4 | (RefSeq) DNAJA4; DnaJ heat shock protein family (Hsp40) member A4	--	[O]	Posttranslational modification, protein turnover, chaperones	DnaJ C terminal domain;; DnaJ domain;; DnaJ central domain	DnaJ homolog subfamily B member 6-A OS=Xenopus laevis OX=8355 GN=dnajb6-a PE=2 SV=1	O	Posttranslational modification, protein turnover, chaperones	PREDICTED: dnaJ homolog subfamily A member 4 [Chelonia mydas]
			up	Platysternon megacephalum_newGene_29905	--	--	Biological Process: negative regulation of transcription from RNA polymerase II promoter (GO:0000122);; Molecular Function: protein binding (GO:0001948);; Biological Process: peptide antigen assembly with MHC class I protein complex (GO:0002502);; Molecular Function: mRNA binding (GO:0003729);; Molecular Function: integrin binding (GO:0005178);; Molecular Function: calcium ion binding (GO:0005509…	K08057|0|cmy:102938018|K08057 calreticulin | (RefSeq) CALR; calreticulin	Protein processing in endoplasmic reticulum (ko04141);; Phagosome (ko04145);; Herpes simplex virus 1 infection (ko05168)	[O]	Posttranslational modification, protein turnover, chaperones	Calreticulin family	--	O	Posttranslational modification, protein turnover, chaperones	calreticulin [Terrapene mexicana triunguis]
GO:0051087	chaperone binding	Heart	up	gene-DR999_PMT00104	--	--	Molecular Function: receptor binding (GO:0005102);; Molecular Function: structural molecule activity (GO:0005198);; Cellular Component: fibrinogen complex (GO:0005577);; Cellular Component: cell cortex (GO:0005938);; Biological Process: cell-matrix adhesion (GO:0007160);; Cellular Component: external side of plasma membrane (GO:0009897);; Molecular Function: protein binding, bridging (GO:0030674)…	K03904|0|pss:102456321|K03904 fibrinogen beta chain | (RefSeq) FGB; fibrinogen beta chain	--	[R]	General function prediction only	Fibrinogen beta and gamma chains, C-terminal globular domain;; Fibrinogen alpha/beta chain family	Fibrinogen beta chain (Fragment) OS=Gallus gallus OX=9031 GN=FGB PE=1 SV=1	S	Function unknown	fibrinogen beta chain isoform X1 [Chrysemys picta bellii]
			up	gene-DR999_PMT02044	[R]	General function prediction only	Molecular Function: protein kinase inhibitor activity (GO:0004860);; Cellular Component: endoplasmic reticulum lumen (GO:0005788);; Cellular Component: cytosol (GO:0005829);; Molecular Function: protein kinase binding (GO:0019901);; Cellular Component: endoplasmic reticulum Sec complex (GO:0031205);; Biological Process: positive regulation of translation initiation in response to endoplasmic reti…	K09523|0|cmy:102935174|K09523 DnaJ homolog subfamily C member 3 | (RefSeq) DNAJC3; DnaJ heat shock protein family (Hsp40) member C3	Protein processing in endoplasmic reticulum (ko04141)	[V]	Defense mechanisms	Tetratricopeptide repeat;; Tetratricopeptide repeat;; Tetratricopeptide repeat;; Tetratricopeptide repeat;; DnaJ domain;; Tetratricopeptide repeat;; Tetratricopeptide repeat;; Tetratricopeptide repeat;; TPR repeat;; Tetratricopeptide repeat;; Tetratricopeptide repeat;; Anaphase-promoting complex, cyclosome, subunit 3;; Tetratricopeptide repeat;; Tetratricopeptide repeat;; Tetratricopeptide repeat…	DnaJ homolog subfamily C member 3 OS=Gallus gallus OX=9031 GN=DNAJC3 PE=2 SV=1	O	Posttranslational modification, protein turnover, chaperones	dnaJ homolog subfamily C member 3 isoform X1 [Terrapene mexicana triunguis]
			up	gene-DR999_PMT03080	[O]	Posttranslational modification, protein turnover, chaperones	Molecular Function: lipopolysaccharide binding (GO:0001530);; Molecular Function: p53 binding (GO:0002039);; Biological Process: B cell cytokine production (GO:0002368);; Biological Process: MyD88-dependent toll-like receptor signaling pathway (GO:0002755);; Biological Process: positive regulation of T cell mediated immune response to tumor cell (GO:0002842);; Molecular Function: double-stranded …	K04077|0|cmy:102934967|K04077 chaperonin GroEL | (RefSeq) HSPD1; heat shock protein family D (Hsp60) member 1	RNA degradation (ko03018)	[O]	Posttranslational modification, protein turnover, chaperones	TCP-1/cpn60 chaperonin family	60 kDa heat shock protein, mitochondrial OS=Gallus gallus OX=9031 GN=HSPD1 PE=1 SV=1	O	Posttranslational modification, protein turnover, chaperones	60 kDa heat shock protein, mitochondrial [Chrysemys picta bellii]
			up	gene-DR999_PMT03084	[O]	Posttranslational modification, protein turnover, chaperones	Biological Process: osteoblast differentiation (GO:0001649);; Molecular Function: ATP binding (GO:0005524);; Cellular Component: mitochondrial matrix (GO:0005759);; Biological Process: response to unfolded protein (GO:0006986);; Cellular Component: membrane (GO:0016020);; Molecular Function: RNA binding (GO:0044822);; Molecular Function: metal ion binding (GO:0046872);; Molecular Function: unfold…	K04078|1.01152e-43|tgu:100190513|K04078 chaperonin GroES | (RefSeq) HSPE1; 10 kDa heat shock protein, mitochondrial	--	[O]	Posttranslational modification, protein turnover, chaperones	Chaperonin 10 Kd subunit	10 kDa heat shock protein, mitochondrial OS=Oryzias latipes OX=8090 GN=hspe1 PE=3 SV=1	O	Posttranslational modification, protein turnover, chaperones	10 kDa heat shock protein, mitochondrial isoform X3 [Chrysemys picta bellii]
			down	gene-DR999_PMT07570	[O]	Posttranslational modification, protein turnover, chaperones	Biological Process: negative regulation of transcription from RNA polymerase II promoter (GO:0000122);; Cellular Component: nucleus (GO:0005634);; Cellular Component: cytosol (GO:0005829);; Biological Process: protein folding (GO:0006457);; Biological Process: response to unfolded protein (GO:0006986);; Molecular Function: unfolded protein binding (GO:0051082);; Molecular Function: chaperone bind…	K09511|0|cmy:102945029|K09511 DnaJ homolog subfamily B member 5 | (RefSeq) DNAJB5; DnaJ heat shock protein family (Hsp40) member B5	--	[O]	Posttranslational modification, protein turnover, chaperones	DnaJ C terminal domain;; DnaJ domain	DnaJ homolog subfamily B member 6-A OS=Xenopus laevis OX=8355 GN=dnajb6-a PE=2 SV=1	O	Posttranslational modification, protein turnover, chaperones	dnaJ homolog subfamily B member 5 isoform X1 [Chrysemys picta bellii]
			up	gene-DR999_PMT12112	[DPM]	Cell cycle control, cell division, chromosome partitioning;; Inorganic ion transport and metabolism;; Cell wall/membrane/envelope biogenesis	Molecular Function: ferroxidase activity (GO:0004322);; Molecular Function: copper ion binding (GO:0005507);; Cellular Component: lysosomal membrane (GO:0005765);; Biological Process: copper ion transport (GO:0006825);; Biological Process: cellular iron ion homeostasis (GO:0006879);; Molecular Function: chaperone binding (GO:0051087);; Biological Process: oxidation-reduction process (GO:0055114);…	K13624|0|cmy:102947659|K13624 ceruloplasmin [EC:1.16.3.1] | (RefSeq) CP; ceruloplasmin	Porphyrin and chlorophyll metabolism (ko00860);; Ferroptosis (ko04216)	[Q]	Secondary metabolites biosynthesis, transport and catabolism	Multicopper oxidase;; Multicopper oxidase	Venom prothrombin activator pseutarin-C non-catalytic subunit OS=Pseudonaja textilis OX=8673 PE=1 SV=1	Q	Secondary metabolites biosynthesis, transport and catabolism	ceruloplasmin [Terrapene mexicana triunguis]
			up	gene-DR999_PMT14270	--	--	Biological Process: protein folding (GO:0006457);; Biological Process: protein metabolic process (GO:0019538);; Molecular Function: identical protein binding (GO:0042802);; Molecular Function: chaperone binding (GO:0051087);;	K09556|5.04505e-129|gga:421880|K09556 BCL2-associated athanogene 2 | (RefSeq) BAG2; BAG family molecular chaperone regulator 2	Protein processing in endoplasmic reticulum (ko04141)	[O]	Posttranslational modification, protein turnover, chaperones	--	--	K	Transcription	BAG family molecular chaperone regulator 2 [Terrapene mexicana triunguis]
			up	gene-DR999_PMT19816	[O]	Posttranslational modification, protein turnover, chaperones	Molecular Function: ATPase activator activity (GO:0001671);; Cellular Component: nucleus (GO:0005634);; Cellular Component: cytosol (GO:0005829);; Molecular Function: Hsp70 protein binding (GO:0030544);; Biological Process: positive regulation of ATPase activity (GO:0032781);; Molecular Function: unfolded protein binding (GO:0051082);; Biological Process: chaperone mediated protein folding requir…	K09507|0|cmy:102929577|K09507 DnaJ homolog subfamily B member 1 | (RefSeq) DNAJB1; DnaJ heat shock protein family (Hsp40) member B1	Protein processing in endoplasmic reticulum (ko04141)	[O]	Posttranslational modification, protein turnover, chaperones	DnaJ C terminal domain;; DnaJ domain	DnaJ homolog subfamily B member 6-B OS=Xenopus laevis OX=8355 GN=dnajb6-b PE=2 SV=1	O	Posttranslational modification, protein turnover, chaperones	PREDICTED: dnaJ homolog subfamily B member 1 [Chelonia mydas]
		Lung	up	gene-DR999_PMT02688	--	--	Molecular Function: zinc ion binding (GO:0008270);; Biological Process: positive regulation of gene expression (GO:0010628);; Molecular Function: Hsp70 protein binding (GO:0030544);; Molecular Function: ion channel binding (GO:0044325);; Cellular Component: perinuclear region of cytoplasm (GO:0048471);; Molecular Function: chaperone binding (GO:0051087);; Biological Process: positive regulation o…	--	--	--	--	B-box zinc finger	RING finger protein 207 OS=Danio rerio OX=7955 GN=rnf207b PE=3 SV=1	S	Function unknown	RING finger protein 207 isoform X2 [Terrapene mexicana triunguis]
			up	gene-DR999_PMT03080	[O]	Posttranslational modification, protein turnover, chaperones	Molecular Function: lipopolysaccharide binding (GO:0001530);; Molecular Function: p53 binding (GO:0002039);; Biological Process: B cell cytokine production (GO:0002368);; Biological Process: MyD88-dependent toll-like receptor signaling pathway (GO:0002755);; Biological Process: positive regulation of T cell mediated immune response to tumor cell (GO:0002842);; Molecular Function: double-stranded …	K04077|0|cmy:102934967|K04077 chaperonin GroEL | (RefSeq) HSPD1; heat shock protein family D (Hsp60) member 1	RNA degradation (ko03018)	[O]	Posttranslational modification, protein turnover, chaperones	TCP-1/cpn60 chaperonin family	60 kDa heat shock protein, mitochondrial OS=Gallus gallus OX=9031 GN=HSPD1 PE=1 SV=1	O	Posttranslational modification, protein turnover, chaperones	60 kDa heat shock protein, mitochondrial [Chrysemys picta bellii]
			up	gene-DR999_PMT04058	[O]	Posttranslational modification, protein turnover, chaperones	Molecular Function: ATPase activator activity (GO:0001671);; Cellular Component: cytoplasm (GO:0005737);; Biological Process: response to stress (GO:0006950);; Biological Process: positive regulation of ATPase activity (GO:0032781);; Molecular Function: chaperone binding (GO:0051087);; Cellular Component: extracellular exosome (GO:0070062);;	--	--	[S]	Function unknown	Activator of Hsp90 ATPase, N-terminal;; Activator of Hsp90 ATPase homolog 1-like protein	--	O	Posttranslational modification, protein turnover, chaperones	activator of 90 kDa heat shock protein ATPase homolog 1 isoform X1 [Chrysemys picta bellii]
			up	gene-DR999_PMT07040	--	--	Molecular Function: adenyl-nucleotide exchange factor activity (GO:0000774);; Cellular Component: cytosol (GO:0005829);; Cellular Component: plasma membrane (GO:0005886);; Biological Process: extrinsic apoptotic signaling pathway via death domain receptors (GO:0008625);; Biological Process: negative regulation of striated muscle cell apoptotic process (GO:0010664);; Cellular Component: Z disc (GO…	K09557|0|pss:102463033|K09557 BCL2-associated athanogene 3 | (RefSeq) BAG3; BAG family molecular chaperone regulator 3	--	[T]	Signal transduction mechanisms	BAG domain;; WW domain	BAG family molecular chaperone regulator 5 OS=Gallus gallus OX=9031 GN=BAG5 PE=2 SV=1	O	Posttranslational modification, protein turnover, chaperones	BAG family molecular chaperone regulator 3 [Chrysemys picta bellii]
			up	gene-DR999_PMT15898	--	--	Molecular Function: cysteine-type endopeptidase activity (GO:0004197);; Molecular Function: thiol-dependent ubiquitin-specific protease activity (GO:0004843);; Biological Process: regulation of transcription, DNA-templated (GO:0006355);; Biological Process: ubiquitin-dependent protein catabolic process (GO:0006511);; Molecular Function: zinc ion binding (GO:0008270);; Biological Process: cell pro…	K11836|0|cmy:102942827|K11836 ubiquitin carboxyl-terminal hydrolase 5/13 [EC:3.4.19.12] | (RefSeq) USP13; ubiquitin specific peptidase 13 (isopeptidase T-3)	--	[O]	Posttranslational modification, protein turnover, chaperones	Ubiquitin carboxyl-terminal hydrolase;; UBA/TS-N domain;; Zn-finger in ubiquitin-hydrolases and other protein;; Ubiquitin carboxyl-terminal hydrolase	Ubiquitin carboxyl-terminal hydrolase 13 OS=Gallus gallus OX=9031 GN=USP13 PE=3 SV=1	O	Posttranslational modification, protein turnover, chaperones	ubiquitin carboxyl-terminal hydrolase 13 [Terrapene mexicana triunguis]
			down	gene-DR999_PMT16265	--	--	Biological Process: retina homeostasis (GO:0001895);; Molecular Function: DNA binding (GO:0003677);; Molecular Function: fatty acid binding (GO:0005504);; Cellular Component: nucleus (GO:0005634);; Cellular Component: endoplasmic reticulum (GO:0005783);; Cellular Component: Golgi apparatus (GO:0005794);; Biological Process: transport (GO:0006810);; Molecular Function: drug binding (GO:0008144);; …	K16141|0|cmy:102935328|K16141 serum albumin | (RefSeq) ALB; albumin	--	--	--	Serum albumin family;; Vitamin D binding protein, domain III	Serum albumin OS=Gallus gallus OX=9031 GN=ALB PE=1 SV=2	O	Posttranslational modification, protein turnover, chaperones	serum albumin-like [Chrysemys picta bellii]
			up	gene-DR999_PMT17431	[O]	Posttranslational modification, protein turnover, chaperones	Molecular Function: ATP binding (GO:0005524);; Cellular Component: cytosol (GO:0005829);; Biological Process: response to heat (GO:0009408);; Cellular Component: membrane (GO:0016020);; Molecular Function: heat shock protein binding (GO:0031072);; Biological Process: protein refolding (GO:0042026);; Molecular Function: metal ion binding (GO:0046872);; Molecular Function: unfolded protein binding …	K09505|0|cmy:102947782|K09505 DnaJ homolog subfamily A member 4 | (RefSeq) DNAJA4; DnaJ heat shock protein family (Hsp40) member A4	--	[O]	Posttranslational modification, protein turnover, chaperones	DnaJ C terminal domain;; DnaJ domain;; DnaJ central domain	DnaJ homolog subfamily B member 6-A OS=Xenopus laevis OX=8355 GN=dnajb6-a PE=2 SV=1	O	Posttranslational modification, protein turnover, chaperones	PREDICTED: dnaJ homolog subfamily A member 4 [Chelonia mydas]
			up	gene-DR999_PMT19816	[O]	Posttranslational modification, protein turnover, chaperones	Molecular Function: ATPase activator activity (GO:0001671);; Cellular Component: nucleus (GO:0005634);; Cellular Component: cytosol (GO:0005829);; Molecular Function: Hsp70 protein binding (GO:0030544);; Biological Process: positive regulation of ATPase activity (GO:0032781);; Molecular Function: unfolded protein binding (GO:0051082);; Biological Process: chaperone mediated protein folding requir…	K09507|0|cmy:102929577|K09507 DnaJ homolog subfamily B member 1 | (RefSeq) DNAJB1; DnaJ heat shock protein family (Hsp40) member B1	Protein processing in endoplasmic reticulum (ko04141)	[O]	Posttranslational modification, protein turnover, chaperones	DnaJ C terminal domain;; DnaJ domain	DnaJ homolog subfamily B member 6-B OS=Xenopus laevis OX=8355 GN=dnajb6-b PE=2 SV=1	O	Posttranslational modification, protein turnover, chaperones	PREDICTED: dnaJ homolog subfamily B member 1 [Chelonia mydas]

## Sheet: Trachemys scripta elegans
				Antioxidation-related genes
Trachemys scripta elegans-molecular function (MF)	Antioxidation-related GO enriched terms	Enriched tissues and organs	Up- and down-regulation of DEGs	GeneID	COG_class	COG_class_annotation	GO_annotation	KEGG_annotation	KEGG_pathway_annotation	KOG_class	KOG_class_annotation	Pfam_annotation	Swiss-Prot_annotation	eggNOG_class	eggNOG_class_annotation	NR_annotation
GO:0004322	ferroxidase activity	Lung	down	gene-CP	[DPM]	Cell cycle control, cell division, chromosome partitioning;; Inorganic ion transport and metabolism;; Cell wall/membrane/envelope biogenesis	Biological Process: transition metal ion transport (GO:0000041);; Biological Process: liver development (GO:0001889);; Molecular Function: molecular_function (GO:0003674);; Molecular Function: catalytic activity (GO:0003824);; Molecular Function: ferroxidase activity (GO:0004322);; Molecular Function: binding (GO:0005488);; Molecular Function: copper ion binding (GO:0005507);; Molecular Function:…	K13624|0.0e+00|cpic:101933863|K13624 ceruloplasmin [EC:1.16.3.1] | (RefSeq) CP; ceruloplasmin	Porphyrin and chlorophyll metabolism (ko00860);; Ferroptosis (ko04216)	[Q]	Secondary metabolites biosynthesis, transport and catabolism	Multicopper oxidase	Venom prothrombin activator pseutarin-C non-catalytic subunit OS=Pseudonaja textilis OX=8673 PE=1 SV=1	--	--	ceruloplasmin [Trachemys scripta elegans]
			up	gene-FXN	--	--	Biological Process: response to reactive oxygen species (GO:0000302);; Biological Process: response to superoxide (GO:0000303);; Biological Process: response to oxygen radical (GO:0000305);; Biological Process: regulation of cell growth (GO:0001558);; Biological Process: nematode larval development (GO:0002119);; Biological Process: larval development (GO:0002164);; Biological Process: system pro…	K19054|1.2e-84|cpic:101933337|K19054 frataxin [EC:1.16.3.1] | (RefSeq) FXN; frataxin	Porphyrin and chlorophyll metabolism (ko00860)	[P]	Inorganic ion transport and metabolism	Frataxin-like domain	--	--	--	frataxin, mitochondrial isoform X2 [Trachemys scripta elegans]
GO:0016491	oxidoreductase activity	Lung	down	gene-ACOX1	[I]	Lipid transport and metabolism	Biological Process: reproduction (GO:0000003);; Biological Process: very long-chain fatty acid metabolic process (GO:0000038);; Molecular Function: nucleotide binding (GO:0000166);; Biological Process: long-chain fatty acid metabolic process (GO:0001676);; Molecular Function: molecular_function (GO:0003674);; Molecular Function: catalytic activity (GO:0003824);; Molecular Function: acyl-CoA dehyd…	K00232|0.0e+00|cmy:102942495|K00232 acyl-CoA oxidase [EC:1.3.3.6] | (RefSeq) ACOX1; acyl-CoA oxidase 1	Fatty acid degradation (ko00071);; beta-Alanine metabolism (ko00410);; alpha-Linolenic acid metabolism (ko00592);; Propanoate metabolism (ko00640);; Biosynthesis of unsaturated fatty acids (ko01040);; Carbon metabolism (ko01200);; Fatty acid metabolism (ko01212);; PPAR signaling pathway (ko03320);; Peroxisome (ko04146)	[I]	Lipid transport and metabolism	Acyl-CoA oxidase	--	--	--	peroxisomal acyl-coenzyme A oxidase 1 isoform X1 [Trachemys scripta elegans]
			down	gene-BDH1	[IQR]	Lipid transport and metabolism;; Secondary metabolites biosynthesis, transport and catabolism;; General function prediction only	Biological Process: liver development (GO:0001889);; Molecular Function: molecular_function (GO:0003674);; Molecular Function: catalytic activity (GO:0003824);; Molecular Function: 3-hydroxybutyrate dehydrogenase activity (GO:0003858);; Molecular Function: binding (GO:0005488);; Molecular Function: phospholipid binding (GO:0005543);; Cellular Component: cellular_component (GO:0005575);; Cellular …	K00019|2.5e-182|cpic:101941677|K00019 3-hydroxybutyrate dehydrogenase [EC:1.1.1.30] | (RefSeq) BDH1; 3-hydroxybutyrate dehydrogenase 1	Synthesis and degradation of ketone bodies (ko00072);; Butanoate metabolism (ko00650)	[QR]	Secondary metabolites biosynthesis, transport and catabolism;; General function prediction only	short chain dehydrogenase	D-beta-hydroxybutyrate dehydrogenase, mitochondrial OS=Gallus gallus OX=9031 GN=BDH1 PE=2 SV=1	--	--	D-beta-hydroxybutyrate dehydrogenase, mitochondrial [Trachemys scripta elegans]
			up	gene-CBR4	[IQR]	Lipid transport and metabolism;; Secondary metabolites biosynthesis, transport and catabolism;; General function prediction only	Molecular Function: nucleotide binding (GO:0000166);; Molecular Function: molecular_function (GO:0003674);; Molecular Function: catalytic activity (GO:0003824);; Molecular Function: NAD(P)H dehydrogenase (quinone) activity (GO:0003955);; Molecular Function: binding (GO:0005488);; Cellular Component: cellular_component (GO:0005575);; Cellular Component: intracellular (GO:0005622);; Cellular Compon…	K11539|1.1e-125|cpic:101938787|K11539 carbonyl reductase 4 / 3-oxoacyl-[acyl-carrier protein] reductase beta subunit [EC:1.1.1.-] | (RefSeq) CBR4; carbonyl reductase 4	Fatty acid biosynthesis (ko00061);; Fatty acid metabolism (ko01212)	[I]	Lipid transport and metabolism	Enoyl-(Acyl carrier protein) reductase	Carbonyl reductase family member 4 OS=Xenopus laevis OX=8355 GN=cbr4 PE=2 SV=1	--	--	carbonyl reductase family member 4 isoform X1 [Trachemys scripta elegans]
			down	gene-CP	[DPM]	Cell cycle control, cell division, chromosome partitioning;; Inorganic ion transport and metabolism;; Cell wall/membrane/envelope biogenesis	Biological Process: transition metal ion transport (GO:0000041);; Biological Process: liver development (GO:0001889);; Molecular Function: molecular_function (GO:0003674);; Molecular Function: catalytic activity (GO:0003824);; Molecular Function: ferroxidase activity (GO:0004322);; Molecular Function: binding (GO:0005488);; Molecular Function: copper ion binding (GO:0005507);; Molecular Function:…	K13624|0.0e+00|cpic:101933863|K13624 ceruloplasmin [EC:1.16.3.1] | (RefSeq) CP; ceruloplasmin	Porphyrin and chlorophyll metabolism (ko00860);; Ferroptosis (ko04216)	[Q]	Secondary metabolites biosynthesis, transport and catabolism	Multicopper oxidase	Venom prothrombin activator pseutarin-C non-catalytic subunit OS=Pseudonaja textilis OX=8673 PE=1 SV=1	--	--	ceruloplasmin [Trachemys scripta elegans]
			down	gene-DHCR24	[C]	Energy production and conversion	Cellular Component: integral component of membrane (GO:0016021);; Molecular Function: oxidoreductase activity (GO:0016491);; Molecular Function: FAD binding (GO:0071949);;	K09828|1.3e-257|cpic:101948257|K09828 Delta24-sterol reductase [EC:1.3.1.72 1.3.1.-] | (RefSeq) DHCR24; 24-dehydrocholesterol reductase	Steroid biosynthesis (ko00100)	[R]	General function prediction only	FAD binding domain	--	--	--	delta(24)-sterol reductase [Trachemys scripta elegans]
			down	gene-DHRS3	[R]	General function prediction only	Molecular Function: nucleotide binding (GO:0000166);; Biological Process: skeletal system development (GO:0001501);; Biological Process: retinoid metabolic process (GO:0001523);; Cellular Component: photoreceptor outer segment (GO:0001750);; Biological Process: heart morphogenesis (GO:0003007);; Biological Process: system process (GO:0003008);; Biological Process: outflow tract morphogenesis (GO:…	K11146|2.3e-171|cpic:101941293|K11146 short-chain dehydrogenase/reductase 3 [EC:1.1.1.300] | (RefSeq) DHRS3; dehydrogenase/reductase 3	Retinol metabolism (ko00830)	[Q]	Secondary metabolites biosynthesis, transport and catabolism	short chain dehydrogenase	Retinol dehydrogenase 10-B OS=Danio rerio OX=7955 GN=rdh10b PE=2 SV=2	--	--	short-chain dehydrogenase/reductase 3 isoform X1 [Chrysemys picta bellii]
			up	gene-DHRSX	[IQR]	Lipid transport and metabolism;; Secondary metabolites biosynthesis, transport and catabolism;; General function prediction only	Molecular Function: molecular_function (GO:0003674);; Molecular Function: catalytic activity (GO:0003824);; Cellular Component: cellular_component (GO:0005575);; Cellular Component: extracellular region (GO:0005576);; Biological Process: biological_process (GO:0008150);; Biological Process: metabolic process (GO:0008152);; Biological Process: positive regulation of metabolic process (GO:0009893);…	K11170|4.8e-162|cjo:107305930|K11170 dehydrogenase/reductase SDR family member X [EC:1.1.-.-] | (RefSeq) DHRSX; dehydrogenase/reductase SDR family member on chromosome X	--	[Q]	Secondary metabolites biosynthesis, transport and catabolism	short chain dehydrogenase	WW domain-containing oxidoreductase OS=Danio rerio OX=7955 GN=wwox PE=2 SV=1	--	--	dehydrogenase/reductase SDR family member on chromosome X [Trachemys scripta elegans]
			up	gene-FXN	--	--	Biological Process: response to reactive oxygen species (GO:0000302);; Biological Process: response to superoxide (GO:0000303);; Biological Process: response to oxygen radical (GO:0000305);; Biological Process: regulation of cell growth (GO:0001558);; Biological Process: nematode larval development (GO:0002119);; Biological Process: larval development (GO:0002164);; Biological Process: system pro…	K19054|1.2e-84|cpic:101933337|K19054 frataxin [EC:1.16.3.1] | (RefSeq) FXN; frataxin	Porphyrin and chlorophyll metabolism (ko00860)	[P]	Inorganic ion transport and metabolism	Frataxin-like domain	--	--	--	frataxin, mitochondrial isoform X2 [Trachemys scripta elegans]
			down	gene-HAAO	[G]	Carbohydrate transport and metabolism	Molecular Function: 3-hydroxyanthranilate 3,4-dioxygenase activity (GO:0000334);; Molecular Function: molecular_function (GO:0003674);; Molecular Function: catalytic activity (GO:0003824);; Molecular Function: binding (GO:0005488);; Molecular Function: iron ion binding (GO:0005506);; Cellular Component: cellular_component (GO:0005575);; Cellular Component: intracellular (GO:0005622);; Cellular Co…	K00452|1.6e-169|cpic:101945388|K00452 3-hydroxyanthranilate 3,4-dioxygenase [EC:1.13.11.6] | (RefSeq) HAAO; 3-hydroxyanthranilate 3,4-dioxygenase	Tryptophan metabolism (ko00380)	[E]	Amino acid transport and metabolism	3-hydroxyanthranilic acid dioxygenase	3-hydroxyanthranilate 3,4-dioxygenase OS=Xenopus laevis OX=8355 GN=haao PE=2 SV=1	--	--	3-hydroxyanthranilate 3,4-dioxygenase isoform X1 [Trachemys scripta elegans]
			down	gene-KDM4B	--	--	Biological Process: negative regulation of transcription from RNA polymerase II promoter (GO:0000122);; Cellular Component: chromatin (GO:0000785);; Cellular Component: heterochromatin (GO:0000792);; Biological Process: cell morphogenesis (GO:0000902);; Biological Process: cell morphogenesis involved in differentiation (GO:0000904);; Biological Process: eye development (GO:0001654);; Biological P…	K06709|0.0e+00|cpic:101952792|K06709 [histone H3]-trimethyl-L-lysine9/36 demethylase [EC:1.14.11.66 1.14.11.69] | (RefSeq) KDM4B; lysine demethylase 4B	--	[L]	Replication, recombination and repair	JmjC domain, hydroxylase	Lysine-specific demethylase 5B OS=Gallus gallus OX=9031 GN=KDM5B PE=2 SV=1	--	--	lysine-specific demethylase 4B isoform X2 [Trachemys scripta elegans]
			down	gene-LOC117868046	[E]	Amino acid transport and metabolism	Biological Process: reproduction (GO:0000003);; Biological Process: sulfur amino acid metabolic process (GO:0000096);; Biological Process: sulfur amino acid biosynthetic process (GO:0000097);; Biological Process: sulfur amino acid catabolic process (GO:0000098);; Biological Process: response to acid chemical (GO:0001101);; Biological Process: skeletal system development (GO:0001501);; Biological …	K01697|5.6e-82|cpic:101931261|K01697 cystathionine beta-synthase [EC:4.2.1.22] | (RefSeq) cystathionine beta-synthase-like	Glycine, serine and threonine metabolism (ko00260);; Cysteine and methionine metabolism (ko00270);; Biosynthesis of amino acids (ko01230)	[E]	Amino acid transport and metabolism	Pyridoxal-phosphate dependent enzyme	--	--	--	cystathionine beta-synthase-like [Trachemys scripta elegans]
			down	gene-LOC117881689	[P]	Inorganic ion transport and metabolism	Molecular Function: nucleotide binding (GO:0000166);; Molecular Function: molecular_function (GO:0003674);; Molecular Function: catalytic activity (GO:0003824);; Molecular Function: monooxygenase activity (GO:0004497);; Molecular Function: N,N-dimethylaniline monooxygenase activity (GO:0004499);; Molecular Function: binding (GO:0005488);; Cellular Component: cellular_component (GO:0005575);; Cell…	K00485|0.0e+00|cpic:101943609|K00485 dimethylaniline monooxygenase (N-oxide forming) [EC:1.14.13.8] | (RefSeq) FMO3; flavin containing monooxygenase 3	Drug metabolism - cytochrome P450 (ko00982)	[Q]	Secondary metabolites biosynthesis, transport and catabolism	Flavin-binding monooxygenase-like	--	--	--	dimethylaniline monooxygenase [N-oxide-forming] 3-like isoform X1 [Trachemys scripta elegans]
			down	gene-LOC117886274	[QV]	Secondary metabolites biosynthesis, transport and catabolism;; Defense mechanisms	Biological Process: ossification (GO:0001503);; Biological Process: osteoblast differentiation (GO:0001649);; Molecular Function: molecular_function (GO:0003674);; Molecular Function: catalytic activity (GO:0003824);; Molecular Function: monooxygenase activity (GO:0004497);; Molecular Function: binding (GO:0005488);; Molecular Function: iron ion binding (GO:0005506);; Cellular Component: cellular…	K07436|1.4e-306|cpic:101938071|K07436 vitamin D3 24-hydroxylase [EC:1.14.15.16] | (RefSeq) 1,25-dihydroxyvitamin D(3) 24-hydroxylase, mitochondrial	Steroid biosynthesis (ko00100)	[Q]	Secondary metabolites biosynthesis, transport and catabolism	Cytochrome P450	Cytochrome P450 27C1 OS=Lithobates catesbeianus OX=8400 GN=cyp27c1 PE=1 SV=1	--	--	1,25-dihydroxyvitamin D(3) 24-hydroxylase, mitochondrial [Trachemys scripta elegans]
			up	gene-MGST1	--	--	Biological Process: reproduction (GO:0000003);; Cellular Component: lytic vacuole (GO:0000323);; Biological Process: cell activation (GO:0001775);; Biological Process: response to molecule of bacterial origin (GO:0002237);; Biological Process: immune effector process (GO:0002252);; Biological Process: cell activation involved in immune response (GO:0002263);; Biological Process: myeloid leukocyte…	K00799|1.5e-78|cpic:101953871|K00799 glutathione S-transferase [EC:2.5.1.18] | (RefSeq) MGST1; microsomal glutathione S-transferase 1	Glutathione metabolism (ko00480);; Metabolism of xenobiotics by cytochrome P450 (ko00980);; Drug metabolism - cytochrome P450 (ko00982);; Drug metabolism - other enzymes (ko00983)	--	--	MAPEG family	--	--	--	microsomal glutathione S-transferase 1 [Trachemys scripta elegans]
			up	gene-NDUFB1	--	--	Molecular Function: molecular_function (GO:0003674);; Molecular Function: catalytic activity (GO:0003824);; Molecular Function: NADH dehydrogenase activity (GO:0003954);; Cellular Component: cellular_component (GO:0005575);; Cellular Component: intracellular (GO:0005622);; Cellular Component: cell (GO:0005623);; Cellular Component: nucleus (GO:0005634);; Cellular Component: nucleoplasm (GO:000565…	K03957|1.5e-26|cpic:101945058|K03957 NADH dehydrogenase (ubiquinone) 1 beta subcomplex subunit 1 | (RefSeq) NDUFB1; NADH:ubiquinone oxidoreductase subunit B1	Oxidative phosphorylation (ko00190)	--	--	MNLL subunit	--	--	--	NADH dehydrogenase [ubiquinone] 1 beta subcomplex subunit 1 [Trachemys scripta elegans]
			down	gene-PHGDH	[HR]	Coenzyme transport and metabolism;; General function prediction only	Biological Process: regulation of neurotransmitter levels (GO:0001505);; Molecular Function: molecular_function (GO:0003674);; Molecular Function: catalytic activity (GO:0003824);; Molecular Function: phosphoglycerate dehydrogenase activity (GO:0004617);; Cellular Component: cellular_component (GO:0005575);; Cellular Component: intracellular (GO:0005622);; Cellular Component: cell (GO:0005623);; …	K00058|6.9e-296|cpic:101942602|K00058 D-3-phosphoglycerate dehydrogenase / 2-oxoglutarate reductase [EC:1.1.1.95 1.1.1.399] | (RefSeq) PHGDH; phosphoglycerate dehydrogenase	Glycine, serine and threonine metabolism (ko00260);; Cysteine and methionine metabolism (ko00270);; Carbon metabolism (ko01200);; Biosynthesis of amino acids (ko01230)	[E]	Amino acid transport and metabolism	D-isomer specific 2-hydroxyacid dehydrogenase, NAD binding domain	--	--	--	D-3-phosphoglycerate dehydrogenase [Trachemys scripta elegans]
			down	gene-RFESD	[PQ]	Inorganic ion transport and metabolism;; Secondary metabolites biosynthesis, transport and catabolism	Molecular Function: oxidoreductase activity (GO:0016491);; Molecular Function: 2 iron, 2 sulfur cluster binding (GO:0051537);; Biological Process: oxidation-reduction process (GO:0055114);;	--	--	--	--	Rieske [2Fe-2S] domain	--	--	--	Rieske domain-containing protein isoform X1 [Trachemys scripta elegans]
GO:0016724	oxidoreductase activity, oxidizing metal ions, oxygen as acceptor	Lung	down	gene-CP	[DPM]	Cell cycle control, cell division, chromosome partitioning;; Inorganic ion transport and metabolism;; Cell wall/membrane/envelope biogenesis	Biological Process: transition metal ion transport (GO:0000041);; Biological Process: liver development (GO:0001889);; Molecular Function: molecular_function (GO:0003674);; Molecular Function: catalytic activity (GO:0003824);; Molecular Function: ferroxidase activity (GO:0004322);; Molecular Function: binding (GO:0005488);; Molecular Function: copper ion binding (GO:0005507);; Molecular Function:…	K13624|0.0e+00|cpic:101933863|K13624 ceruloplasmin [EC:1.16.3.1] | (RefSeq) CP; ceruloplasmin	Porphyrin and chlorophyll metabolism (ko00860);; Ferroptosis (ko04216)	[Q]	Secondary metabolites biosynthesis, transport and catabolism	Multicopper oxidase	Venom prothrombin activator pseutarin-C non-catalytic subunit OS=Pseudonaja textilis OX=8673 PE=1 SV=1	--	--	ceruloplasmin [Trachemys scripta elegans]
			up	gene-FXN	--	--	Biological Process: response to reactive oxygen species (GO:0000302);; Biological Process: response to superoxide (GO:0000303);; Biological Process: response to oxygen radical (GO:0000305);; Biological Process: regulation of cell growth (GO:0001558);; Biological Process: nematode larval development (GO:0002119);; Biological Process: larval development (GO:0002164);; Biological Process: system pro…	K19054|1.2e-84|cpic:101933337|K19054 frataxin [EC:1.16.3.1] | (RefSeq) FXN; frataxin	Porphyrin and chlorophyll metabolism (ko00860)	[P]	Inorganic ion transport and metabolism	Frataxin-like domain	--	--	--	frataxin, mitochondrial isoform X2 [Trachemys scripta elegans]
GO:0048037	cofactor binding	Intestine	up	gene-AHCY	[H]	Coenzyme transport and metabolism	Biological Process: sulfur amino acid metabolic process (GO:0000096);; Biological Process: sulfur amino acid biosynthetic process (GO:0000097);; Molecular Function: nucleotide binding (GO:0000166);; Biological Process: response to hypoxia (GO:0001666);; Biological Process: immune system process (GO:0002376);; Biological Process: inflammatory response to antigenic stimulus (GO:0002437);; Biologica…	K01251|2.4e-254|cpic:101950213|K01251 adenosylhomocysteinase [EC:3.3.1.1] | (RefSeq) AHCY; adenosylhomocysteinase	Cysteine and methionine metabolism (ko00270)	[H]	Coenzyme transport and metabolism	S-adenosyl-L-homocysteine hydrolase	Adenosylhomocysteinase B OS=Xenopus laevis OX=8355 GN=ahcy-b PE=2 SV=1	--	--	adenosylhomocysteinase [Trachemys scripta elegans]
			down	gene-AHCYL1	[H]	Coenzyme transport and metabolism	Molecular Function: adenosylhomocysteinase activity (GO:0004013);; Cellular Component: cytosol (GO:0005829);; Biological Process: mRNA polyadenylation (GO:0006378);; Biological Process: protein export from nucleus (GO:0006611);; Biological Process: positive regulation of sodium ion transport (GO:0010765);; Biological Process: regulation of mRNA 3'-end processing (GO:0031440);; Biological Process:…	K01251|4.3e-306|cpic:101952204|K01251 adenosylhomocysteinase [EC:3.3.1.1] | (RefSeq) AHCYL1; adenosylhomocysteinase like 1	Cysteine and methionine metabolism (ko00270)	[H]	Coenzyme transport and metabolism	S-adenosyl-L-homocysteine hydrolase	Adenosylhomocysteinase A OS=Xenopus laevis OX=8355 GN=ahcy-a PE=2 SV=1	--	--	S-adenosylhomocysteine hydrolase-like protein 1 isoform X1 [Chrysemys picta bellii]
			down	gene-DBI	[I]	Lipid transport and metabolism	Molecular Function: fatty-acyl-CoA binding (GO:0000062);; Molecular Function: nucleotide binding (GO:0000166);; Biological Process: behavioral fear response (GO:0001662);; Biological Process: hair follicle development (GO:0001942);; Biological Process: behavioral defense response (GO:0002209);; Biological Process: system process (GO:0003008);; Molecular Function: molecular_function (GO:0003674);;…	K08762|8.4e-42|cpic:101935392|K08762 diazepam-binding inhibitor (GABA receptor modulator, acyl-CoA-binding protein) | (RefSeq) DBI; diazepam binding inhibitor, acyl-CoA binding protein	PPAR signaling pathway (ko03320)	[I]	Lipid transport and metabolism	Acyl CoA binding protein	Acyl-CoA-binding protein OS=Gallus gallus OX=9031 GN=DBI PE=1 SV=1	--	--	acyl-CoA-binding protein [Trachemys scripta elegans]
			down	gene-FLVCR2	--	--	Molecular Function: molecular_function (GO:0003674);; Molecular Function: transporter activity (GO:0005215);; Molecular Function: binding (GO:0005488);; Cellular Component: cellular_component (GO:0005575);; Cellular Component: cell (GO:0005623);; Cellular Component: plasma membrane (GO:0005886);; Biological Process: transport (GO:0006810);; Biological Process: biological_process (GO:0008150);; Mo…	K08220|3.6e-210|amj:102568628|K08220 MFS transporter, FLVCR family, feline leukemia virus subgroup C receptor-related protein | (RefSeq) FLVCR2; feline leukemia virus subgroup C cellular receptor family member 2	--	[R]	General function prediction only	Major Facilitator Superfamily	Solute carrier family 49 member 4 homolog OS=Xenopus tropicalis OX=8364 GN=slc49a4 PE=2 SV=1	--	--	feline leukemia virus subgroup C receptor-related protein 2 isoform X1 [Trachemys scripta elegans]
			up	gene-FXN	--	--	Biological Process: response to reactive oxygen species (GO:0000302);; Biological Process: response to superoxide (GO:0000303);; Biological Process: response to oxygen radical (GO:0000305);; Biological Process: regulation of cell growth (GO:0001558);; Biological Process: nematode larval development (GO:0002119);; Biological Process: larval development (GO:0002164);; Biological Process: system pro…	K19054|1.2e-84|cpic:101933337|K19054 frataxin [EC:1.16.3.1] | (RefSeq) FXN; frataxin	Porphyrin and chlorophyll metabolism (ko00860)	[P]	Inorganic ion transport and metabolism	Frataxin-like domain	--	--	--	frataxin, mitochondrial isoform X2 [Trachemys scripta elegans]
			down	gene-GCLC	--	--	Biological Process: sulfur amino acid metabolic process (GO:0000096);; Molecular Function: nucleotide binding (GO:0000166);; Molecular Function: magnesium ion binding (GO:0000287);; Biological Process: response to reactive oxygen species (GO:0000302);; Biological Process: response to superoxide (GO:0000303);; Biological Process: response to oxygen radical (GO:0000305);; Biological Process: cell m…	K11204|0.0e+00|cpic:101935836|K11204 glutamate--cysteine ligase catalytic subunit [EC:6.3.2.2] | (RefSeq) GCLC; glutamate-cysteine ligase catalytic subunit	Cysteine and methionine metabolism (ko00270);; Glutathione metabolism (ko00480);; Ferroptosis (ko04216)	[H]	Coenzyme transport and metabolism	Glutamate-cysteine ligase	--	--	--	glutamate--cysteine ligase catalytic subunit isoform X3 [Trachemys scripta elegans]
			down	gene-GPT	--	--	Molecular Function: molecular_function (GO:0003674);; Molecular Function: catalytic activity (GO:0003824);; Molecular Function: L-alanine:2-oxoglutarate aminotransferase activity (GO:0004021);; Molecular Function: binding (GO:0005488);; Cellular Component: cellular_component (GO:0005575);; Cellular Component: extracellular region (GO:0005576);; Cellular Component: extracellular space (GO:0005615)…	--	--	--	--	--	--	--	--	--
			up	gene-KMO	[HC]	Coenzyme transport and metabolism;; Energy production and conversion	Molecular Function: nucleotide binding (GO:0000166);; Biological Process: regulation of neurotransmitter levels (GO:0001505);; Biological Process: urogenital system development (GO:0001655);; Biological Process: kidney development (GO:0001822);; Biological Process: response to yeast (GO:0001878);; Biological Process: positive regulation of neurotransmitter secretion (GO:0001956);; Biological Proc…	K00486|7.2e-229|cmy:102947335|K00486 kynurenine 3-monooxygenase [EC:1.14.13.9] | (RefSeq) KMO; kynurenine 3-monooxygenase (kynurenine 3-hydroxylase)	Tryptophan metabolism (ko00380)	[CR]	Energy production and conversion;; General function prediction only	FAD binding domain	Kynurenine 3-monooxygenase OS=Xenopus tropicalis OX=8364 GN=kmo PE=2 SV=1	--	--	kynurenine 3-monooxygenase isoform X3 [Trachemys scripta elegans]
			down	gene-LOC117868259	[E]	Amino acid transport and metabolism	Molecular Function: nucleotide binding (GO:0000166);; Biological Process: regulation of neurotransmitter levels (GO:0001505);; Molecular Function: molecular_function (GO:0003674);; Molecular Function: catalytic activity (GO:0003824);; Molecular Function: binding (GO:0005488);; Cellular Component: cellular_component (GO:0005575);; Cellular Component: intracellular (GO:0005622);; Cellular Component…	K00274|1.9e-306|cpic:101932805|K00274 monoamine oxidase [EC:1.4.3.4] | (RefSeq) MAOA; monoamine oxidase A	Glycine, serine and threonine metabolism (ko00260);; Arginine and proline metabolism (ko00330);; Histidine metabolism (ko00340);; Tyrosine metabolism (ko00350);; Phenylalanine metabolism (ko00360);; Tryptophan metabolism (ko00380);; Drug metabolism - cytochrome P450 (ko00982)	[Q]	Secondary metabolites biosynthesis, transport and catabolism	Flavin containing amine oxidoreductase	Amine oxidase [flavin-containing] OS=Danio rerio OX=7955 GN=mao PE=1 SV=1	--	--	amine oxidase [flavin-containing] A-like [Trachemys scripta elegans]
			down	gene-LOC117874915	[T]	Signal transduction mechanisms	Biological Process: microtubule cytoskeleton organization (GO:0000226);; Biological Process: cell morphogenesis (GO:0000902);; Biological Process: regulation of cell growth (GO:0001558);; Biological Process: regulation of sodium ion transport (GO:0002028);; Biological Process: nematode larval development (GO:0002119);; Biological Process: larval development (GO:0002164);; Biological Process: syst…	K13302|4.5e-253|cpic:101936659|K13302 serum/glucocorticoid-regulated kinase 1 [EC:2.7.11.1] | (RefSeq) SGK1; serum/glucocorticoid regulated kinase 1	FoxO signaling pathway (ko04068);; mTOR signaling pathway (ko04150)	[RT]	General function prediction only;; Signal transduction mechanisms	Protein kinase domain	Serine/threonine-protein kinase Sgk1 OS=Gallus gallus OX=9031 GN=SGK1 PE=2 SV=1	--	--	serine/threonine-protein kinase Sgk1 isoform X1 [Chrysemys picta bellii]
			up	gene-MB	--	--	Biological Process: response to reactive oxygen species (GO:0000302);; Biological Process: blood vessel development (GO:0001568);; Biological Process: vasculogenesis (GO:0001570);; Biological Process: response to hypoxia (GO:0001666);; Biological Process: vasculature development (GO:0001944);; Biological Process: myeloid cell homeostasis (GO:0002262);; Biological Process: immune system process (G…	K21892|1.6e-83|cpic:101951810|K21892 myoglobin | (RefSeq) MB; myoglobin	--	[C]	Energy production and conversion	Globin	Myoglobin OS=Graptemys geographica OX=8481 GN=MB PE=1 SV=2	--	--	myoglobin [Chrysemys picta bellii]
			down	gene-MDH1	[C]	Energy production and conversion	Molecular Function: nucleotide binding (GO:0000166);; Molecular Function: molecular_function (GO:0003674);; Molecular Function: catalytic activity (GO:0003824);; Molecular Function: malic enzyme activity (GO:0004470);; Molecular Function: binding (GO:0005488);; Cellular Component: cellular_component (GO:0005575);; Cellular Component: extracellular region (GO:0005576);; Cellular Component: extrace…	K00025|1.0e-180|cpic:101947638|K00025 malate dehydrogenase [EC:1.1.1.37] | (RefSeq) MDH1; malate dehydrogenase 1	Citrate cycle (TCA cycle) (ko00020);; Cysteine and methionine metabolism (ko00270);; Pyruvate metabolism (ko00620);; Glyoxylate and dicarboxylate metabolism (ko00630);; Carbon metabolism (ko01200)	[C]	Energy production and conversion	lactate/malate dehydrogenase, alpha/beta C-terminal domain	Malate dehydrogenase, cytoplasmic OS=Gallus gallus OX=9031 GN=MDH1 PE=2 SV=1	--	--	malate dehydrogenase, cytoplasmic [Trachemys scripta elegans]
			down	gene-NNT	[C]	Energy production and conversion	Molecular Function: nucleotide binding (GO:0000166);; Molecular Function: molecular_function (GO:0003674);; Molecular Function: catalytic activity (GO:0003824);; Molecular Function: NAD(P)+ transhydrogenase (B-specific) activity (GO:0003957);; Molecular Function: transporter activity (GO:0005215);; Molecular Function: binding (GO:0005488);; Cellular Component: cellular_component (GO:0005575);; Ce…	K00323|0.0e+00|cpic:101951635|K00323 H+-translocating NAD(P) transhydrogenase [EC:1.6.1.2 7.1.1.1] | (RefSeq) NNT; nicotinamide nucleotide transhydrogenase	Nicotinate and nicotinamide metabolism (ko00760)	--	--	NAD(P) transhydrogenase beta subunit	--	--	--	NAD(P) transhydrogenase, mitochondrial [Chrysemys picta bellii]
			down	gene-PGD	[G]	Carbohydrate transport and metabolism	Molecular Function: nucleotide binding (GO:0000166);; Molecular Function: molecular_function (GO:0003674);; Molecular Function: catalytic activity (GO:0003824);; Molecular Function: phosphogluconate dehydrogenase (decarboxylating) activity (GO:0004616);; Molecular Function: binding (GO:0005488);; Cellular Component: cellular_component (GO:0005575);; Cellular Component: intracellular (GO:0005622);…	K00033|1.6e-283|cpic:101952747|K00033 6-phosphogluconate dehydrogenase [EC:1.1.1.44 1.1.1.343] | (RefSeq) PGD; phosphogluconate dehydrogenase	Pentose phosphate pathway (ko00030);; Glutathione metabolism (ko00480);; Carbon metabolism (ko01200)	[G]	Carbohydrate transport and metabolism	6-phosphogluconate dehydrogenase, C-terminal domain	--	--	--	6-phosphogluconate dehydrogenase, decarboxylating [Chrysemys picta bellii]
			up	gene-PLOD1	--	--	Biological Process: reproduction (GO:0000003);; Biological Process: response to hypoxia (GO:0001666);; Biological Process: developmental process involved in reproduction (GO:0003006);; Molecular Function: molecular_function (GO:0003674);; Molecular Function: catalytic activity (GO:0003824);; Molecular Function: UDP-glucose:glycoprotein glucosyltransferase activity (GO:0003980);; Molecular Functio…	K00473|0.0e+00|cpic:101944198|K00473 procollagen-lysine,2-oxoglutarate 5-dioxygenase 1 [EC:1.14.11.4] | (RefSeq) PLOD1; procollagen-lysine,2-oxoglutarate 5-dioxygenase 1	Lysine degradation (ko00310)	[O]	Posttranslational modification, protein turnover, chaperones	2OG-Fe(II) oxygenase superfamily	Procollagen-lysine,2-oxoglutarate 5-dioxygenase 1 OS=Gallus gallus OX=9031 GN=PLOD1 PE=1 SV=1	--	--	procollagen-lysine,2-oxoglutarate 5-dioxygenase 1 [Trachemys scripta elegans]
			down	gene-QDPR	[C]	Energy production and conversion	Molecular Function: nucleotide binding (GO:0000166);; Biological Process: liver development (GO:0001889);; Molecular Function: molecular_function (GO:0003674);; Molecular Function: catalytic activity (GO:0003824);; Molecular Function: 6,7-dihydropteridine reductase activity (GO:0004155);; Molecular Function: binding (GO:0005488);; Molecular Function: protein binding (GO:0005515);; Cellular Compon…	K00357|4.9e-132|cpic:101940377|K00357 dihydropteridine reductase [EC:1.5.1.34] | (RefSeq) QDPR; quinoid dihydropteridine reductase	Folate biosynthesis (ko00790)	[E]	Amino acid transport and metabolism	short chain dehydrogenase	--	--	--	dihydropteridine reductase [Terrapene carolina triunguis]
			down	gene-THNSL2	[E]	Amino acid transport and metabolism	Molecular Function: molecular_function (GO:0003674);; Molecular Function: binding (GO:0005488);; Cellular Component: cellular_component (GO:0005575);; Cellular Component: extracellular region (GO:0005576);; Biological Process: organic acid metabolic process (GO:0006082);; Biological Process: cellular amino acid metabolic process (GO:0006520);; Biological Process: lipid metabolic process (GO:00066…	K06037|3.1e-115|cpic:101946757|K06037 O-phospho-L-threonine phospho-lyase [EC:4.2.3.-] | (RefSeq) threonine synthase-like 2	--	[E]	Amino acid transport and metabolism	--	Threonine synthase-like 2 OS=Xenopus laevis OX=8355 GN=thnsl2 PE=2 SV=1	--	--	threonine synthase-like 2 isoform X1 [Trachemys scripta elegans]
			down	gene-TYMS	[F]	Nucleotide transport and metabolism	Biological Process: G1/S transition of mitotic cell cycle (GO:0000082);; Biological Process: regulation of transcription involved in G1/S transition of mitotic cell cycle (GO:0000083);; Molecular Function: nucleotide binding (GO:0000166);; Biological Process: mitotic cell cycle (GO:0000278);; Molecular Function: translation repressor activity, nucleic acid binding (GO:0000900);; Biological Proces…	K00560|4.0e-176|cpic:101951532|K00560 thymidylate synthase [EC:2.1.1.45] | (RefSeq) TYMS; thymidylate synthetase	Pyrimidine metabolism (ko00240);; One carbon pool by folate (ko00670)	[F]	Nucleotide transport and metabolism	Thymidylate synthase	--	--	--	thymidylate synthase [Trachemys scripta elegans]
GO:0050662	coenzyme binding	Intestine	up	gene-AHCY	[H]	Coenzyme transport and metabolism	Biological Process: sulfur amino acid metabolic process (GO:0000096);; Biological Process: sulfur amino acid biosynthetic process (GO:0000097);; Molecular Function: nucleotide binding (GO:0000166);; Biological Process: response to hypoxia (GO:0001666);; Biological Process: immune system process (GO:0002376);; Biological Process: inflammatory response to antigenic stimulus (GO:0002437);; Biologica…	K01251|2.4e-254|cpic:101950213|K01251 adenosylhomocysteinase [EC:3.3.1.1] | (RefSeq) AHCY; adenosylhomocysteinase	Cysteine and methionine metabolism (ko00270)	[H]	Coenzyme transport and metabolism	S-adenosyl-L-homocysteine hydrolase	Adenosylhomocysteinase B OS=Xenopus laevis OX=8355 GN=ahcy-b PE=2 SV=1	--	--	adenosylhomocysteinase [Trachemys scripta elegans]
			down	gene-AHCYL1	[H]	Coenzyme transport and metabolism	Molecular Function: adenosylhomocysteinase activity (GO:0004013);; Cellular Component: cytosol (GO:0005829);; Biological Process: mRNA polyadenylation (GO:0006378);; Biological Process: protein export from nucleus (GO:0006611);; Biological Process: positive regulation of sodium ion transport (GO:0010765);; Biological Process: regulation of mRNA 3'-end processing (GO:0031440);; Biological Process:…	K01251|4.3e-306|cpic:101952204|K01251 adenosylhomocysteinase [EC:3.3.1.1] | (RefSeq) AHCYL1; adenosylhomocysteinase like 1	Cysteine and methionine metabolism (ko00270)	[H]	Coenzyme transport and metabolism	S-adenosyl-L-homocysteine hydrolase	Adenosylhomocysteinase A OS=Xenopus laevis OX=8355 GN=ahcy-a PE=2 SV=1	--	--	S-adenosylhomocysteine hydrolase-like protein 1 isoform X1 [Chrysemys picta bellii]
			down	gene-DBI	[I]	Lipid transport and metabolism	Molecular Function: fatty-acyl-CoA binding (GO:0000062);; Molecular Function: nucleotide binding (GO:0000166);; Biological Process: behavioral fear response (GO:0001662);; Biological Process: hair follicle development (GO:0001942);; Biological Process: behavioral defense response (GO:0002209);; Biological Process: system process (GO:0003008);; Molecular Function: molecular_function (GO:0003674);;…	K08762|8.4e-42|cpic:101935392|K08762 diazepam-binding inhibitor (GABA receptor modulator, acyl-CoA-binding protein) | (RefSeq) DBI; diazepam binding inhibitor, acyl-CoA binding protein	PPAR signaling pathway (ko03320)	[I]	Lipid transport and metabolism	Acyl CoA binding protein	Acyl-CoA-binding protein OS=Gallus gallus OX=9031 GN=DBI PE=1 SV=1	--	--	acyl-CoA-binding protein [Trachemys scripta elegans]
			down	gene-GCLC	--	--	Biological Process: sulfur amino acid metabolic process (GO:0000096);; Molecular Function: nucleotide binding (GO:0000166);; Molecular Function: magnesium ion binding (GO:0000287);; Biological Process: response to reactive oxygen species (GO:0000302);; Biological Process: response to superoxide (GO:0000303);; Biological Process: response to oxygen radical (GO:0000305);; Biological Process: cell m…	K11204|0.0e+00|cpic:101935836|K11204 glutamate--cysteine ligase catalytic subunit [EC:6.3.2.2] | (RefSeq) GCLC; glutamate-cysteine ligase catalytic subunit	Cysteine and methionine metabolism (ko00270);; Glutathione metabolism (ko00480);; Ferroptosis (ko04216)	[H]	Coenzyme transport and metabolism	Glutamate-cysteine ligase	--	--	--	glutamate--cysteine ligase catalytic subunit isoform X3 [Trachemys scripta elegans]
			down	gene-GPT	--	--	Molecular Function: molecular_function (GO:0003674);; Molecular Function: catalytic activity (GO:0003824);; Molecular Function: L-alanine:2-oxoglutarate aminotransferase activity (GO:0004021);; Molecular Function: binding (GO:0005488);; Cellular Component: cellular_component (GO:0005575);; Cellular Component: extracellular region (GO:0005576);; Cellular Component: extracellular space (GO:0005615)…	--	--	--	--	--	--	--	--	--
			up	gene-KMO	[HC]	Coenzyme transport and metabolism;; Energy production and conversion	Molecular Function: nucleotide binding (GO:0000166);; Biological Process: regulation of neurotransmitter levels (GO:0001505);; Biological Process: urogenital system development (GO:0001655);; Biological Process: kidney development (GO:0001822);; Biological Process: response to yeast (GO:0001878);; Biological Process: positive regulation of neurotransmitter secretion (GO:0001956);; Biological Proc…	K00486|7.2e-229|cmy:102947335|K00486 kynurenine 3-monooxygenase [EC:1.14.13.9] | (RefSeq) KMO; kynurenine 3-monooxygenase (kynurenine 3-hydroxylase)	Tryptophan metabolism (ko00380)	[CR]	Energy production and conversion;; General function prediction only	FAD binding domain	Kynurenine 3-monooxygenase OS=Xenopus tropicalis OX=8364 GN=kmo PE=2 SV=1	--	--	kynurenine 3-monooxygenase isoform X3 [Trachemys scripta elegans]
			down	gene-LOC117868259	[E]	Amino acid transport and metabolism	Molecular Function: nucleotide binding (GO:0000166);; Biological Process: regulation of neurotransmitter levels (GO:0001505);; Molecular Function: molecular_function (GO:0003674);; Molecular Function: catalytic activity (GO:0003824);; Molecular Function: binding (GO:0005488);; Cellular Component: cellular_component (GO:0005575);; Cellular Component: intracellular (GO:0005622);; Cellular Component…	K00274|1.9e-306|cpic:101932805|K00274 monoamine oxidase [EC:1.4.3.4] | (RefSeq) MAOA; monoamine oxidase A	Glycine, serine and threonine metabolism (ko00260);; Arginine and proline metabolism (ko00330);; Histidine metabolism (ko00340);; Tyrosine metabolism (ko00350);; Phenylalanine metabolism (ko00360);; Tryptophan metabolism (ko00380);; Drug metabolism - cytochrome P450 (ko00982)	[Q]	Secondary metabolites biosynthesis, transport and catabolism	Flavin containing amine oxidoreductase	Amine oxidase [flavin-containing] OS=Danio rerio OX=7955 GN=mao PE=1 SV=1	--	--	amine oxidase [flavin-containing] A-like [Trachemys scripta elegans]
			down	gene-MDH1	[C]	Energy production and conversion	Molecular Function: nucleotide binding (GO:0000166);; Molecular Function: molecular_function (GO:0003674);; Molecular Function: catalytic activity (GO:0003824);; Molecular Function: malic enzyme activity (GO:0004470);; Molecular Function: binding (GO:0005488);; Cellular Component: cellular_component (GO:0005575);; Cellular Component: extracellular region (GO:0005576);; Cellular Component: extrace…	K00025|1.0e-180|cpic:101947638|K00025 malate dehydrogenase [EC:1.1.1.37] | (RefSeq) MDH1; malate dehydrogenase 1	Citrate cycle (TCA cycle) (ko00020);; Cysteine and methionine metabolism (ko00270);; Pyruvate metabolism (ko00620);; Glyoxylate and dicarboxylate metabolism (ko00630);; Carbon metabolism (ko01200)	[C]	Energy production and conversion	lactate/malate dehydrogenase, alpha/beta C-terminal domain	Malate dehydrogenase, cytoplasmic OS=Gallus gallus OX=9031 GN=MDH1 PE=2 SV=1	--	--	malate dehydrogenase, cytoplasmic [Trachemys scripta elegans]
			down	gene-NNT	[C]	Energy production and conversion	Molecular Function: nucleotide binding (GO:0000166);; Molecular Function: molecular_function (GO:0003674);; Molecular Function: catalytic activity (GO:0003824);; Molecular Function: NAD(P)+ transhydrogenase (B-specific) activity (GO:0003957);; Molecular Function: transporter activity (GO:0005215);; Molecular Function: binding (GO:0005488);; Cellular Component: cellular_component (GO:0005575);; Ce…	K00323|0.0e+00|cpic:101951635|K00323 H+-translocating NAD(P) transhydrogenase [EC:1.6.1.2 7.1.1.1] | (RefSeq) NNT; nicotinamide nucleotide transhydrogenase	Nicotinate and nicotinamide metabolism (ko00760)	--	--	NAD(P) transhydrogenase beta subunit	--	--	--	NAD(P) transhydrogenase, mitochondrial [Chrysemys picta bellii]
			down	gene-PGD	[G]	Carbohydrate transport and metabolism	Molecular Function: nucleotide binding (GO:0000166);; Molecular Function: molecular_function (GO:0003674);; Molecular Function: catalytic activity (GO:0003824);; Molecular Function: phosphogluconate dehydrogenase (decarboxylating) activity (GO:0004616);; Molecular Function: binding (GO:0005488);; Cellular Component: cellular_component (GO:0005575);; Cellular Component: intracellular (GO:0005622);…	K00033|1.6e-283|cpic:101952747|K00033 6-phosphogluconate dehydrogenase [EC:1.1.1.44 1.1.1.343] | (RefSeq) PGD; phosphogluconate dehydrogenase	Pentose phosphate pathway (ko00030);; Glutathione metabolism (ko00480);; Carbon metabolism (ko01200)	[G]	Carbohydrate transport and metabolism	6-phosphogluconate dehydrogenase, C-terminal domain	--	--	--	6-phosphogluconate dehydrogenase, decarboxylating [Chrysemys picta bellii]
			up	gene-PLOD1	--	--	Biological Process: reproduction (GO:0000003);; Biological Process: response to hypoxia (GO:0001666);; Biological Process: developmental process involved in reproduction (GO:0003006);; Molecular Function: molecular_function (GO:0003674);; Molecular Function: catalytic activity (GO:0003824);; Molecular Function: UDP-glucose:glycoprotein glucosyltransferase activity (GO:0003980);; Molecular Functio…	K00473|0.0e+00|cpic:101944198|K00473 procollagen-lysine,2-oxoglutarate 5-dioxygenase 1 [EC:1.14.11.4] | (RefSeq) PLOD1; procollagen-lysine,2-oxoglutarate 5-dioxygenase 1	Lysine degradation (ko00310)	[O]	Posttranslational modification, protein turnover, chaperones	2OG-Fe(II) oxygenase superfamily	Procollagen-lysine,2-oxoglutarate 5-dioxygenase 1 OS=Gallus gallus OX=9031 GN=PLOD1 PE=1 SV=1	--	--	procollagen-lysine,2-oxoglutarate 5-dioxygenase 1 [Trachemys scripta elegans]
			down	gene-QDPR	[C]	Energy production and conversion	Molecular Function: nucleotide binding (GO:0000166);; Biological Process: liver development (GO:0001889);; Molecular Function: molecular_function (GO:0003674);; Molecular Function: catalytic activity (GO:0003824);; Molecular Function: 6,7-dihydropteridine reductase activity (GO:0004155);; Molecular Function: binding (GO:0005488);; Molecular Function: protein binding (GO:0005515);; Cellular Compon…	K00357|4.9e-132|cpic:101940377|K00357 dihydropteridine reductase [EC:1.5.1.34] | (RefSeq) QDPR; quinoid dihydropteridine reductase	Folate biosynthesis (ko00790)	[E]	Amino acid transport and metabolism	short chain dehydrogenase	--	--	--	dihydropteridine reductase [Terrapene carolina triunguis]
			down	gene-THNSL2	[E]	Amino acid transport and metabolism	Molecular Function: molecular_function (GO:0003674);; Molecular Function: binding (GO:0005488);; Cellular Component: cellular_component (GO:0005575);; Cellular Component: extracellular region (GO:0005576);; Biological Process: organic acid metabolic process (GO:0006082);; Biological Process: cellular amino acid metabolic process (GO:0006520);; Biological Process: lipid metabolic process (GO:00066…	K06037|3.1e-115|cpic:101946757|K06037 O-phospho-L-threonine phospho-lyase [EC:4.2.3.-] | (RefSeq) threonine synthase-like 2	--	[E]	Amino acid transport and metabolism	--	Threonine synthase-like 2 OS=Xenopus laevis OX=8355 GN=thnsl2 PE=2 SV=1	--	--	threonine synthase-like 2 isoform X1 [Trachemys scripta elegans]
