# Supplementary material for: Comparative Analysis of Heat Exposure‐Induced Molecular Changes in Two Turtle Species with Contrasting Thermal Adaptations
Source: Integr Zool. 2025 Jul 17;21(3):609–23. doi: 10.1111/1749-4877.13011 (PMC13165693; doi:10.1111/1749-4877.13011)
Supplement: Supplementary file 7 — Table S6 Protein‐protein interaction network analysis to identify hub gene profiles [file INZ2-21-609-s006.xls]

## Sheet: string_mapping, gene_annotation
#queryIndex	queryItem	stringId	preferredName		Abbreviation for ko04141 Protein processing in endoplasmic reticulum	gene ID	COG_class	COG_class_annotation	GO_annotation	KEGG_annotation	KEGG_pathway_annotation	KOG_class	KOG_class_annotation	Pfam_annotation	Swiss-Prot_annotation	eggNOG_class	eggNOG_class_annotation	NR_annotation
1	DR999_PMT00054	55544.A0A4D9F9Z4	DR999_PMT00054		NEF	gene-DR999_PMT00054	[O]	Posttranslational modification, protein turnover, chaperones	Molecular Function: ATP binding (GO:0005524);; Cellular Component: cytosol (GO:0005829);;	K09485|0|pss:102444698|K09485 heat shock protein 110kDa | (RefSeq) HSPA4L; heat shock 70 kDa protein 4L	Protein processing in endoplasmic reticulum (ko04141)	[O]	Posttranslational modification, protein turnover, chaperones	Hsp70 protein;; MreB/Mbl protein	Heat shock 70 kDa protein OS=Xenopus laevis OX=8355 PE=2 SV=1	O	Posttranslational modification, protein turnover, chaperones	heat shock 70 kDa protein 4L isoform X1 [Terrapene mexicana triunguis]
2	DR999_PMT00328	55544.A0A4D9F2X5	DR999_PMT00328		Hsp90	gene-DR999_PMT00328	[O]	Posttranslational modification, protein turnover, chaperones	Molecular Function: ATP binding (GO:0005524);; Cellular Component: nucleoplasm (GO:0005654);; Cellular Component: cytosol (GO:0005829);; Biological Process: protein folding (GO:0006457);; Biological Process: response to heat (GO:0009408);; Biological Process: response to cold (GO:0009409);; Molecular Function: ATPase activity (GO:0016887);; Molecular Function: MHC class II protein complex binding…	K04079|0|cmy:102939370|K04079 molecular chaperone HtpG | (RefSeq) HSP90AA1; heat shock protein 90 alpha family class A member 1	Protein processing in endoplasmic reticulum (ko04141);; Necroptosis (ko04217);; NOD-like receptor signaling pathway (ko04621);; Progesterone-mediated oocyte maturation (ko04914);; Salmonella infection (ko05132)	[O]	Posttranslational modification, protein turnover, chaperones	Hsp90 protein;; Histidine kinase-, DNA gyrase B-, and HSP90-like ATPase;; Histidine kinase-, DNA gyrase B-, and HSP90-like ATPase	Heat shock protein HSP 90-alpha OS=Gallus gallus OX=9031 GN=HSP90AA1 PE=3 SV=3	O	Posttranslational modification, protein turnover, chaperones	heat shock protein HSP 90-alpha [Chrysemys picta bellii]
3	DR999_PMT00414	55544.A0A4D9F9H3	DR999_PMT00414		Hsp70	gene-DR999_PMT00414	[O]	Posttranslational modification, protein turnover, chaperones	Cellular Component: synaptonemal complex (GO:0000795);; Cellular Component: male germ cell nucleus (GO:0001673);; Molecular Function: ATP binding (GO:0005524);; Cellular Component: mitochondrion (GO:0005739);; Cellular Component: cytosol (GO:0005829);; Biological Process: male meiosis I (GO:0007141);; Biological Process: spermatid development (GO:0007286);; Biological Process: response to heat (G…	K03283|0|pss:102449630|K03283 heat shock 70kDa protein 1/2/6/8 | (RefSeq) HSPA2; heat shock-related 70 kDa protein 2	Spliceosome (ko03040);; MAPK signaling pathway (ko04010);; Protein processing in endoplasmic reticulum (ko04141);; Endocytosis (ko04144)	[O]	Posttranslational modification, protein turnover, chaperones	Hsp70 protein;; MreB/Mbl protein;; NAD-specific glutamate dehydrogenase	Heat shock 70 kDa protein OS=Gallus gallus OX=9031 PE=1 SV=1	O	Posttranslational modification, protein turnover, chaperones	heat shock-related 70 kDa protein 2 [Terrapene mexicana triunguis]
4	DR999_PMT01489	55544.A0A4D9F0S1	DR999_PMT01489		PERK	gene-DR999_PMT01489	[J]	Translation, ribosomal structure and biogenesis	Molecular Function: translation initiation factor activity (GO:0003743);; Molecular Function: eukaryotic translation initiation factor 2alpha kinase activity (GO:0004694);; Molecular Function: ATP binding (GO:0005524);; Biological Process: eiF2alpha phosphorylation in response to endoplasmic reticulum stress (GO:0036492);; Biological Process: regulation of eIF2 alpha phosphorylation by amino acid…	K16196|0|cmy:102930385|K16196 eukaryotic translation initiation factor 2-alpha kinase 4 [EC:2.7.11.1] | (RefSeq) EIF2AK4; eukaryotic translation initiation factor 2 alpha kinase 4	Autophagy - animal (ko04140);; Protein processing in endoplasmic reticulum (ko04141);; Herpes simplex virus 1 infection (ko05168)	[J]	Translation, ribosomal structure and biogenesis	Protein kinase domain;; Protein tyrosine kinase;; RWD domain;; Anticodon binding domain of tRNAs;; Histidyl-tRNA synthetase	Histidine--tRNA ligase, cytoplasmic OS=Takifugu rubripes OX=31033 GN=hars PE=3 SV=1	J	Translation, ribosomal structure and biogenesis	eIF-2-alpha kinase GCN2 isoform X1 [Chrysemys picta bellii]
5	DR999_PMT02042	55544.A0A4D9EV41	DR999_PMT02042		UGGT	gene-DR999_PMT02042	--	--	Molecular Function: UDP-glucose:glycoprotein glucosyltransferase activity (GO:0003980);; Biological Process: protein glycosylation (GO:0006486);; Biological Process: UDP-glucosylation (GO:0097359);;	K11718|0|cmy:102935402|K11718 UDP-glucose:glycoprotein glucosyltransferase [EC:2.4.1.-] | (RefSeq) UGGT2; UDP-glucose glycoprotein glucosyltransferase 2	Protein processing in endoplasmic reticulum (ko04141)	[G]	Carbohydrate transport and metabolism	UDP-glucose:Glycoprotein Glucosyltransferase;; Glycosyl transferase family 8	--	O	Posttranslational modification, protein turnover, chaperones	UDP-glucose:glycoprotein glucosyltransferase 2 isoform X1 [Chrysemys picta bellii]
6	DR999_PMT02044	55544.A0A4D9EST2	DR999_PMT02044		Hsp40	gene-DR999_PMT02044	[R]	General function prediction only	Molecular Function: protein kinase inhibitor activity (GO:0004860);; Cellular Component: endoplasmic reticulum lumen (GO:0005788);; Cellular Component: cytosol (GO:0005829);; Molecular Function: protein kinase binding (GO:0019901);; Cellular Component: endoplasmic reticulum Sec complex (GO:0031205);; Biological Process: positive regulation of translation initiation in response to endoplasmic reti…	K09523|0|cmy:102935174|K09523 DnaJ homolog subfamily C member 3 | (RefSeq) DNAJC3; DnaJ heat shock protein family (Hsp40) member C3	Protein processing in endoplasmic reticulum (ko04141)	[V]	Defense mechanisms	Tetratricopeptide repeat;; Tetratricopeptide repeat;; Tetratricopeptide repeat;; Tetratricopeptide repeat;; DnaJ domain;; Tetratricopeptide repeat;; Tetratricopeptide repeat;; Tetratricopeptide repeat;; TPR repeat;; Tetratricopeptide repeat;; Tetratricopeptide repeat;; Anaphase-promoting complex, cyclosome, subunit 3;; Tetratricopeptide repeat;; Tetratricopeptide repeat;; Tetratricopeptide repeat…	DnaJ homolog subfamily C member 3 OS=Gallus gallus OX=9031 GN=DNAJC3 PE=2 SV=1	O	Posttranslational modification, protein turnover, chaperones	dnaJ homolog subfamily C member 3 isoform X1 [Terrapene mexicana triunguis]
7	DR999_PMT02332	55544.A0A4D9F9S4	DR999_PMT02332		PDIs	gene-DR999_PMT02332	[O]	Posttranslational modification, protein turnover, chaperones	Cellular Component: cell (GO:0005623);; Molecular Function: isomerase activity (GO:0016853);; Biological Process: cell redox homeostasis (GO:0045454);;	K09584|0|cmy:102947801|K09584 protein disulfide-isomerase A6 [EC:5.3.4.1] | (RefSeq) PDIA6; protein disulfide isomerase family A member 6	Protein processing in endoplasmic reticulum (ko04141)	[O]	Posttranslational modification, protein turnover, chaperones	Thioredoxin;; Thioredoxin-like domain;; Thioredoxin-like domain;; Thioredoxin-like;; Thioredoxin-like;; OST3 / OST6 family, transporter family	DnaJ homolog subfamily C member 10 OS=Xenopus laevis OX=8355 GN=dnajc10 PE=2 SV=1	O	Posttranslational modification, protein turnover, chaperones	protein disulfide-isomerase A6 [Terrapene mexicana triunguis]
8	DR999_PMT02471	55544.A0A4D9EXL0	DR999_PMT02471		XBP	gene-DR999_PMT02471	--	--	Biological Process: negative regulation of transcription from RNA polymerase II promoter (GO:0000122);; Molecular Function: RNA polymerase II regulatory region sequence-specific DNA binding (GO:0000977);; Molecular Function: RNA polymerase II transcription factor activity, sequence-specific DNA binding (GO:0000981);; Molecular Function: core promoter binding (GO:0001047);; Molecular Function: RNA…	K09027|1.05513e-39|tgu:100225681|K09027 X box-binding protein 1 | (RefSeq) XBP1; X-box-binding protein 1	Protein processing in endoplasmic reticulum (ko04141)	[K]	Transcription	Basic region leucine zipper;; bZIP transcription factor;; bZIP Maf transcription factor	--	K	Transcription	LOW QUALITY PROTEIN: X-box-binding protein 1 [Terrapene mexicana triunguis]
9	DR999_PMT02587	55544.A0A4D9F0H1	DR999_PMT02587		PDIs	gene-DR999_PMT02587	--	--	Biological Process: activation of MAPK activity (GO:0000187);; Cellular Component: endoplasmic reticulum lumen (GO:0005788);; Biological Process: protein folding (GO:0006457);; Biological Process: intracellular protein transport (GO:0006886);; Cellular Component: cell surface (GO:0009986);; Biological Process: positive regulation of gene expression (GO:0010628);; Biological Process: negative regu…	K09586|1.161e-144|cmy:102940158|K09586 endoplasmic reticulum protein 29 | (RefSeq) endoplasmic reticulum resident protein 29-like	Protein processing in endoplasmic reticulum (ko04141)	--	--	ERp29, N-terminal domain;; Endoplasmic reticulum protein ERp29, C-terminal domain	Endoplasmic reticulum resident protein 29 (Fragment) OS=Gallus gallus OX=9031 GN=ERP29 PE=1 SV=2	O	Posttranslational modification, protein turnover, chaperones	endoplasmic reticulum resident protein 29 [Terrapene mexicana triunguis]
10	DR999_PMT02941	55544.A0A4D9ER66	DR999_PMT02941		Ufd2	gene-DR999_PMT02941	--	--	Cellular Component: ubiquitin ligase complex (GO:0000151);; Biological Process: protein polyubiquitination (GO:0000209);; Biological Process: ventricular trabecula myocardium morphogenesis (GO:0003222);; Molecular Function: ATP binding (GO:0005524);; Cellular Component: nucleus (GO:0005634);; Cellular Component: cytoplasm (GO:0005737);; Biological Process: protein monoubiquitination (GO:0006513);…	K10597|0|pss:102456398|K10597 ubiquitin conjugation factor E4 B [EC:2.3.2.27] | (RefSeq) UBE4B; ubiquitin conjugation factor E4 B isoform X1	Ubiquitin mediated proteolysis (ko04120);; Protein processing in endoplasmic reticulum (ko04141)	[O]	Posttranslational modification, protein turnover, chaperones	Ubiquitin elongating factor core;; U-box domain	--	O	Posttranslational modification, protein turnover, chaperones	ubiquitin conjugation factor E4 B isoform X1 [Chrysemys picta bellii]
11	DR999_PMT03392	55544.A0A4D9F1Z2	DR999_PMT03392		Hsp70	gene-DR999_PMT03392	[O]	Posttranslational modification, protein turnover, chaperones	Molecular Function: ATP binding (GO:0005524);; Cellular Component: nucleus (GO:0005634);; Cellular Component: cytoplasm (GO:0005737);;	K03283|0|pss:102453141|K03283 heat shock 70kDa protein 1/2/6/8 | (RefSeq) LOW QUALITY PROTEIN: heat shock 70 kDa protein 1A-like	Spliceosome (ko03040);; MAPK signaling pathway (ko04010);; Protein processing in endoplasmic reticulum (ko04141);; Endocytosis (ko04144)	[O]	Posttranslational modification, protein turnover, chaperones	Hsp70 protein;; MreB/Mbl protein;; NAD-specific glutamate dehydrogenase;; NAD-specific glutamate dehydrogenase	Heat shock 70 kDa protein OS=Xenopus laevis OX=8355 PE=2 SV=1	O	Posttranslational modification, protein turnover, chaperones	Heat shock 70 kDa protein 1A/1B [Chelonia mydas]
12	DR999_PMT04078	55544.A0A4D9EM93	DR999_PMT04078		Sel1L	gene-DR999_PMT04078	[T]	Signal transduction mechanisms	Cellular Component: integral component of membrane (GO:0016021);; Biological Process: retrograde protein transport, ER to cytosol (GO:0030970);; Cellular Component: Derlin-1 retrotranslocation complex (GO:0036513);;	K14026|0|cmy:102937382|K14026 SEL1 protein | (RefSeq) SEL1L; SEL1L ERAD E3 ligase adaptor subunit	Protein processing in endoplasmic reticulum (ko04141)	[MOT]	Cell wall/membrane/envelope biogenesis;; Posttranslational modification, protein turnover, chaperones;; Signal transduction mechanisms	Sel1 repeat;; Fibronectin type II domain	72 kDa type IV collagenase OS=Gallus gallus OX=9031 GN=MMP2 PE=1 SV=1	S	Function unknown	protein sel-1 homolog 1 [Terrapene mexicana triunguis]
13	DR999_PMT04086	55544.A0A4D9EPR2	DR999_PMT04086		Sec23/24	gene-DR999_PMT04086	--	--	Cellular Component: Golgi membrane (GO:0000139);; Biological Process: intracellular protein transport (GO:0006886);; Biological Process: ER to Golgi vesicle-mediated transport (GO:0006888);; Molecular Function: zinc ion binding (GO:0008270);; Cellular Component: COPII vesicle coat (GO:0030127);; Cellular Component: smooth endoplasmic reticulum membrane (GO:0030868);; Cellular Component: perinucle…	K14006|0|cmy:102946569|K14006 protein transport protein SEC23 | (RefSeq) SEC23A; Sec23 homolog A, coat complex II component	Protein processing in endoplasmic reticulum (ko04141)	[U]	Intracellular trafficking, secretion, and vesicular transport	Sec23/Sec24 trunk domain;; Sec23/Sec24 beta-sandwich domain;; Sec23/Sec24 helical domain;; Gelsolin repeat;; Sec23/Sec24 zinc finger	Protein transport protein Sec23A OS=Xenopus tropicalis OX=8364 GN=sec23a PE=2 SV=1	U	Intracellular trafficking, secretion, and vesicular transport	protein transport protein Sec23A [Chrysemys picta bellii]
14	DR999_PMT04625	55544.A0A4D9EYL5	DR999_PMT04625		OSTs	gene-DR999_PMT04625	--	--	Molecular Function: dolichyl-diphosphooligosaccharide-protein glycotransferase activity (GO:0004579);; Cellular Component: endoplasmic reticulum membrane (GO:0005789);; Cellular Component: rough endoplasmic reticulum (GO:0005791);; Cellular Component: integral component of membrane (GO:0016021);; Biological Process: protein N-linked glycosylation via asparagine (GO:0018279);; Molecular Function: …	K12666|0|cmy:102945403|K12666 oligosaccharyltransferase complex subunit alpha (ribophorin I) | (RefSeq) RPN1; ribophorin I	N-Glycan biosynthesis (ko00510);; Various types of N-glycan biosynthesis (ko00513);; Protein processing in endoplasmic reticulum (ko04141)	[O]	Posttranslational modification, protein turnover, chaperones	Ribophorin I	--	S	Function unknown	dolichyl-diphosphooligosaccharide--protein glycosyltransferase subunit 1 [Terrapene mexicana triunguis]
15	DR999_PMT05293	55544.A0A4D9ELM7	DR999_PMT05293		SVIP	gene-DR999_PMT05293	--	--	Biological Process: positive regulation of autophagy (GO:0010508);; Cellular Component: anchored component of membrane (GO:0031225);; Biological Process: negative regulation of protein complex assembly (GO:0031333);; Cellular Component: Derlin-1 retrotranslocation complex (GO:0036513);; Molecular Function: protein self-association (GO:0043621);; Molecular Function: ATPase binding (GO:0051117);; C…	K14014|1.11916e-27|amj:102559203|K14014 small VCP/p97-interacting protein | (RefSeq) SVIP; small VCP interacting protein	Protein processing in endoplasmic reticulum (ko04141)	--	--	Small VCP/p97-interacting protein	--	S	Function unknown	small VCP/p97-interacting protein [Chrysemys picta bellii]
16	DR999_PMT05731	55544.A0A4D9EZI0	DR999_PMT05731		Hsp40	gene-DR999_PMT05731	[O]	Posttranslational modification, protein turnover, chaperones	Cellular Component: nucleus (GO:0005634);; Cellular Component: endoplasmic reticulum (GO:0005783);; Biological Process: protein folding (GO:0006457);; Cellular Component: membrane (GO:0016020);; Biological Process: mRNA modification (GO:0016556);; Biological Process: positive regulation of ATPase activity (GO:0032781);; Molecular Function: unfolded protein binding (GO:0051082);;	K09517|0|cmy:102947497|K09517 DnaJ homolog subfamily B member 11 | (RefSeq) DNAJB11; DnaJ heat shock protein family (Hsp40) member B11	Protein processing in endoplasmic reticulum (ko04141)	[O]	Posttranslational modification, protein turnover, chaperones	DnaJ C terminal domain;; DnaJ domain	DnaJ homolog subfamily B member 6-A OS=Xenopus laevis OX=8355 GN=dnajb6-a PE=2 SV=1	O	Posttranslational modification, protein turnover, chaperones	PREDICTED: dnaJ homolog subfamily B member 11 [Chelonia mydas]
17	DR999_PMT07216	55544.A0A4D9EGK6	DR999_PMT07216		Calpain	gene-DR999_PMT07216	[S]	Function unknown	Cellular Component: chromatin (GO:0000785);; Molecular Function: calcium-dependent cysteine-type endopeptidase activity (GO:0004198);; Molecular Function: calcium ion binding (GO:0005509);; Cellular Component: nucleus (GO:0005634);; Cellular Component: lysosome (GO:0005764);; Cellular Component: Golgi apparatus (GO:0005794);; Cellular Component: cytosol (GO:0005829);; Cellular Component: plasma m…	K03853|0|cmy:102937008|K03853 calpain-2 [EC:3.4.22.53] | (RefSeq) CAPN2; calpain 2	Protein processing in endoplasmic reticulum (ko04141);; Apoptosis (ko04210);; Necroptosis (ko04217);; Cellular senescence (ko04218);; Focal adhesion (ko04510)	[OT]	Posttranslational modification, protein turnover, chaperones;; Signal transduction mechanisms	Calpain family cysteine protease;; Calpain large subunit, domain III;; EF hand;; EF-hand domain;; EF-hand domain pair	Calpain-2 catalytic subunit OS=Gallus gallus OX=9031 GN=CAPN2 PE=2 SV=3	O	Posttranslational modification, protein turnover, chaperones	calpain-2 catalytic subunit [Chrysemys picta bellii]
18	DR999_PMT07347	55544.A0A4D9EN45	DR999_PMT07347		SAR1	gene-DR999_PMT07347	[R]	General function prediction only	Molecular Function: GTP binding (GO:0005525);; Cellular Component: endoplasmic reticulum (GO:0005783);; Cellular Component: Golgi apparatus (GO:0005794);; Biological Process: intracellular protein transport (GO:0006886);; Biological Process: vesicle-mediated transport (GO:0016192);;	K07953|2.11971e-145|cmy:102936697|K07953 GTP-binding protein SAR1 [EC:3.6.5.-] | (RefSeq) SAR1B; secretion associated Ras related GTPase 1B	Protein processing in endoplasmic reticulum (ko04141)	[U]	Intracellular trafficking, secretion, and vesicular transport	ADP-ribosylation factor family;; Signal recognition particle receptor beta subunit;; Ras of Complex, Roc, domain of DAPkinase;; Ras family;; 50S ribosome-binding GTPase	ADP-ribosylation factor 6 OS=Gallus gallus OX=9031 GN=ARF6 PE=2 SV=3	U	Intracellular trafficking, secretion, and vesicular transport	GTP-binding protein SAR1b [Chrysemys picta bellii]
19	DR999_PMT07553	55544.A0A4D9ETC5	DR999_PMT07553		Sec61	gene-DR999_PMT07553	[U]	Intracellular trafficking, secretion, and vesicular transport	Biological Process: protein transport (GO:0015031);; Cellular Component: integral component of membrane (GO:0016021);; Molecular Function: ribosome binding (GO:0043022);;	K10956|0|phi:102101105|K10956 protein transport protein SEC61 subunit alpha | (RefSeq) SEC61A2; Sec61 translocon alpha 2 subunit	Protein export (ko03060);; Protein processing in endoplasmic reticulum (ko04141);; Phagosome (ko04145)	[UO]	Intracellular trafficking, secretion, and vesicular transport;; Posttranslational modification, protein turnover, chaperones	SecY translocase;; Plug domain of Sec61p	Protein transport protein Sec61 subunit alpha-like 1 OS=Danio rerio OX=7955 GN=sec61al1 PE=2 SV=3	U	Intracellular trafficking, secretion, and vesicular transport	protein transport protein Sec61 subunit alpha isoform 2 [Gallus gallus]
20	DR999_PMT07568	55544.A0A4D9EUN5	DR999_PMT07568		p97	gene-DR999_PMT07568	[O]	Posttranslational modification, protein turnover, chaperones	Cellular Component: proteasome complex (GO:0000502);; Molecular Function: ATP binding (GO:0005524);; Cellular Component: nucleoplasm (GO:0005654);; Cellular Component: lipid droplet (GO:0005811);; Cellular Component: cytosol (GO:0005829);; Biological Process: double-strand break repair (GO:0006302);; Biological Process: NADH metabolic process (GO:0006734);; Biological Process: activation of cyste…	K13525|0|phi:102106572|K13525 transitional endoplasmic reticulum ATPase | (RefSeq) VCP; valosin containing protein	Protein processing in endoplasmic reticulum (ko04141)	[O]	Posttranslational modification, protein turnover, chaperones	ATPase family associated with various cellular activities (AAA);; Cell division protein 48 (CDC48), N-terminal domain;; Holliday junction DNA helicase ruvB N-terminus;; AAA ATPase domain;; Cell division protein 48 (CDC48), domain 2;; AAA domain;; AAA domain (Cdc48 subfamily);; AAA domain (dynein-related subfamily);; AAA domain;; Vps4 C terminal oligomerisation domain;; TIP49 C-terminus;; AAA doma…	Transitional endoplasmic reticulum ATPase OS=Danio rerio OX=7955 GN=vcp PE=1 SV=1	O	Posttranslational modification, protein turnover, chaperones	transitional endoplasmic reticulum ATPase [Chrysemys picta bellii]
21	DR999_PMT07696	55544.A0A4D9EES8	DR999_PMT07696		Hsp90	gene-DR999_PMT07696	[O]	Posttranslational modification, protein turnover, chaperones	Molecular Function: double-stranded RNA binding (GO:0003725);; Molecular Function: ATP binding (GO:0005524);; Cellular Component: mitochondrion (GO:0005739);; Biological Process: protein folding (GO:0006457);; Cellular Component: COP9 signalosome (GO:0008180);; Cellular Component: membrane (GO:0016020);; Biological Process: virion attachment to host cell (GO:0019062);; Molecular Function: protein…	K04079|0|cmy:102944792|K04079 molecular chaperone HtpG | (RefSeq) HSP90AB1; heat shock protein 90 alpha family class B member 1	Protein processing in endoplasmic reticulum (ko04141);; Necroptosis (ko04217);; NOD-like receptor signaling pathway (ko04621);; Progesterone-mediated oocyte maturation (ko04914);; Salmonella infection (ko05132)	[O]	Posttranslational modification, protein turnover, chaperones	Hsp90 protein;; Histidine kinase-, DNA gyrase B-, and HSP90-like ATPase;; Histidine kinase-, DNA gyrase B-, and HSP90-like ATPase	Heat shock cognate protein HSP 90-beta OS=Gallus gallus OX=9031 GN=HSP90AB1 PE=2 SV=1	O	Posttranslational modification, protein turnover, chaperones	heat shock protein HSP 90-beta [Chrysemys picta bellii]
22	DR999_PMT07954	55544.A0A4D9EPJ0	DR999_PMT07954		ASK1	gene-DR999_PMT07954	[R]	General function prediction only	Biological Process: activation of MAPKK activity (GO:0000186);; Biological Process: activation of MAPK activity (GO:0000187);; Molecular Function: magnesium ion binding (GO:0000287);; Molecular Function: MAP kinase kinase kinase activity (GO:0004709);; Molecular Function: ATP binding (GO:0005524);; Biological Process: intrinsic apoptotic signaling pathway in response to oxidative stress (GO:00086…	K04426|0|pss:102451227|K04426 mitogen-activated protein kinase kinase kinase 5 [EC:2.7.11.25] | (RefSeq) MAP3K5; mitogen-activated protein kinase kinase kinase 5	MAPK signaling pathway (ko04010);; Protein processing in endoplasmic reticulum (ko04141);; Apoptosis (ko04210);; Tight junction (ko04530)	[T]	Signal transduction mechanisms	Domain of unknown function (DUF4071);; Protein kinase domain;; Protein tyrosine kinase	Serine/threonine-protein kinase 4 OS=Xenopus tropicalis OX=8364 GN=stk4 PE=2 SV=1	T	Signal transduction mechanisms	mitogen-activated protein kinase kinase kinase 5 isoform X1 [Chrysemys picta bellii]
23	DR999_PMT08079	55544.A0A4D9ELG9	DR999_PMT08079		PDIs	gene-DR999_PMT08079	[O]	Posttranslational modification, protein turnover, chaperones	Molecular Function: protein disulfide isomerase activity (GO:0003756);; Cellular Component: endoplasmic reticulum lumen (GO:0005788);; Cellular Component: cell surface (GO:0009986);; Molecular Function: RNA binding (GO:0044822);; Biological Process: cell redox homeostasis (GO:0045454);;	K09582|0|cmy:102936660|K09582 protein disulfide-isomerase A4 [EC:5.3.4.1] | (RefSeq) protein disulfide-isomerase A4-like	Protein processing in endoplasmic reticulum (ko04141)	[O]	Posttranslational modification, protein turnover, chaperones	Thioredoxin;; Thioredoxin-like domain;; Thioredoxin-like;; OST3 / OST6 family, transporter family;; Thioredoxin-like domain;; Thioredoxin-like;; Calsequestrin;; AhpC/TSA family;; F plasmid transfer operon protein;; Hydrogenase-1 expression protein HyaE	Protein disulfide-isomerase A3 OS=Gallus gallus OX=9031 GN=PDIA3 PE=2 SV=1	O	Posttranslational modification, protein turnover, chaperones	protein disulfide-isomerase A4 [Chrysemys picta bellii]
24	DR999_PMT08558	55544.A0A4D9EDV6	DR999_PMT08558		Ero1	gene-DR999_PMT08558	--	--	Molecular Function: protein disulfide isomerase activity (GO:0003756);; Cellular Component: endoplasmic reticulum (GO:0005783);; Molecular Function: protein disulfide oxidoreductase activity (GO:0015035);; Cellular Component: membrane (GO:0016020);; Molecular Function: oxidoreductase activity, acting on a sulfur group of donors, disulfide as acceptor (GO:0016671);; Biological Process: 4-hydroxypr…	K10976|0|cmy:102930602|K10976 ERO1-like protein beta [EC:1.8.4.-] | (RefSeq) ERO1B, ERO1LB; endoplasmic reticulum oxidoreductase 1 beta	Protein processing in endoplasmic reticulum (ko04141)	[OU]	Posttranslational modification, protein turnover, chaperones;; Intracellular trafficking, secretion, and vesicular transport	Endoplasmic Reticulum Oxidoreductin 1 (ERO1)	ERO1-like protein alpha OS=Xenopus laevis OX=8355 GN=ero1a PE=2 SV=1	OU	Posttranslational modification, protein turnover, chaperones;; Intracellular trafficking, secretion, and vesicular transport	ERO1-like protein beta isoform X1 [Chrysemys picta bellii]
25	DR999_PMT08617	55544.A0A4D9EDL5	DR999_PMT08617		BiP	gene-DR999_PMT08617	[O]	Posttranslational modification, protein turnover, chaperones	Molecular Function: protein binding (GO:0001948);; Molecular Function: ATP binding (GO:0005524);; Cellular Component: endoplasmic reticulum lumen (GO:0005788);; Cellular Component: endoplasmic reticulum-Golgi intermediate compartment (GO:0005793);; Cellular Component: plasma membrane (GO:0005886);; Cellular Component: focal adhesion (GO:0005925);; Biological Process: ER overload response (GO:0006…	K09490|0|fpg:101913530|K09490 endoplasmic reticulum chaperone BiP [EC:3.6.4.10] | (RefSeq) HSPA5; heat shock protein family A (Hsp70) member 5	Protein export (ko03060);; Protein processing in endoplasmic reticulum (ko04141)	[O]	Posttranslational modification, protein turnover, chaperones	Hsp70 protein;; MreB/Mbl protein;; NAD-specific glutamate dehydrogenase	Endoplasmic reticulum chaperone BiP OS=Gallus gallus OX=9031 GN=HSPA5 PE=1 SV=1	O	Posttranslational modification, protein turnover, chaperones	78 kDa glucose-regulated protein [Chrysemys picta bellii]
26	DR999_PMT10638	55544.A0A4D9EKZ6	DR999_PMT10638		DSK2	gene-DR999_PMT10638	--	--	Cellular Component: autophagosome (GO:0005776);; Cellular Component: endoplasmic reticulum membrane (GO:0005789);; Molecular Function: polyubiquitin modification-dependent protein binding (GO:0031593);; Cellular Component: nuclear proteasome complex (GO:0031595);; Cellular Component: cytosolic proteasome complex (GO:0031597);; Biological Process: regulation of proteasomal ubiquitin-dependent prot…	K04523|0|pss:102458881|K04523 ubiquilin | (RefSeq) UBQLN4; ubiquilin-4	Protein processing in endoplasmic reticulum (ko04141)	[OR]	Posttranslational modification, protein turnover, chaperones;; General function prediction only	UBA/TS-N domain	--	O	Posttranslational modification, protein turnover, chaperones	ubiquilin-4, partial [Terrapene mexicana triunguis]
27	DR999_PMT11135	55544.A0A4D9EF24	DR999_PMT11135		NEF	gene-DR999_PMT11135	[O]	Posttranslational modification, protein turnover, chaperones	Molecular Function: ATP binding (GO:0005524);; Cellular Component: nucleoplasm (GO:0005654);; Cellular Component: cytosol (GO:0005829);; Cellular Component: microtubule (GO:0005874);; Molecular Function: alpha-tubulin binding (GO:0043014);; Biological Process: positive regulation of transcription from RNA polymerase II promoter (GO:0045944);; Biological Process: chaperone mediated protein folding…	K09485|0|pss:102457373|K09485 heat shock protein 110kDa | (RefSeq) HSPH1; LOW QUALITY PROTEIN: heat shock protein 105 kDa	Protein processing in endoplasmic reticulum (ko04141)	[O]	Posttranslational modification, protein turnover, chaperones	Hsp70 protein;; MreB/Mbl protein	Heat shock 70 kDa protein OS=Xenopus laevis OX=8355 PE=2 SV=1	O	Posttranslational modification, protein turnover, chaperones	heat shock protein 105 kDa [Terrapene mexicana triunguis]
28	DR999_PMT11464	55544.A0A4D9EE48	DR999_PMT11464		Npl4	gene-DR999_PMT11464	--	--	Cellular Component: nucleus (GO:0005634);; Biological Process: ubiquitin-dependent protein catabolic process (GO:0006511);; Molecular Function: zinc ion binding (GO:0008270);; Biological Process: retrograde protein transport, ER to cytosol (GO:0030970);; Molecular Function: ubiquitin protein ligase binding (GO:0031625);; Cellular Component: UFD1-NPL4 complex (GO:0036501);; Molecular Function: ubi…	K14015|0|pss:102455644|K14015 nuclear protein localization protein 4 homolog | (RefSeq) NPLOC4; nuclear protein localization protein 4 homolog isoform X1	Protein processing in endoplasmic reticulum (ko04141)	[YU]	Nuclear structure;; Intracellular trafficking, secretion, and vesicular transport	NPL4 family;; NPL4 family, putative zinc binding region;; Nuclear pore localisation protein NPL4	--	Y	Nuclear structure
29	DR999_PMT12689	55544.A0A4D9EBE0	DR999_PMT12689		Climp63	gene-DR999_PMT12689	--	--	Cellular Component: endoplasmic reticulum (GO:0005783);; Cellular Component: lipid droplet (GO:0005811);; Cellular Component: integral component of membrane (GO:0016021);; Molecular Function: RNA binding (GO:0044822);; Cellular Component: extracellular exosome (GO:0070062);;	K13999|0|cmy:102947696|K13999 cytoskeleton-associated protein 4 | (RefSeq) CKAP4; cytoskeleton associated protein 4	Protein processing in endoplasmic reticulum (ko04141)	--	--	--	--	U	Intracellular trafficking, secretion, and vesicular transport	cytoskeleton-associated protein 4 [Chrysemys picta bellii]
30	DR999_PMT12694	55544.A0A4D9E5B2	DR999_PMT12694		GRP94	gene-DR999_PMT12694	[O]	Posttranslational modification, protein turnover, chaperones	Biological Process: response to hypoxia (GO:0001666);; Molecular Function: protein binding (GO:0001948);; Molecular Function: RNA binding (GO:0003723);; Molecular Function: ATP binding (GO:0005524);; Cellular Component: nucleus (GO:0005634);; Cellular Component: endoplasmic reticulum lumen (GO:0005788);; Cellular Component: endoplasmic reticulum membrane (GO:0005789);; Cellular Component: cytosol…	K09487|0|pss:102453638|K09487 heat shock protein 90kDa beta | (RefSeq) HSP90B1; endoplasmin isoform X1	Protein processing in endoplasmic reticulum (ko04141);; Salmonella infection (ko05132)	[O]	Posttranslational modification, protein turnover, chaperones	Hsp90 protein;; Histidine kinase-, DNA gyrase B-, and HSP90-like ATPase;; Histidine kinase-, DNA gyrase B-, and HSP90-like ATPase	Endoplasmin OS=Gallus gallus OX=9031 GN=HSP90B1 PE=1 SV=1	O	Posttranslational modification, protein turnover, chaperones	endoplasmin [Chrysemys picta bellii]
31	DR999_PMT13171	55544.A0A4D9E454	DR999_PMT13171		ERP57	gene-DR999_PMT13171	[O]	Posttranslational modification, protein turnover, chaperones	Molecular Function: protein disulfide isomerase activity (GO:0003756);; Cellular Component: nucleus (GO:0005634);; Cellular Component: endoplasmic reticulum lumen (GO:0005788);; Cellular Component: focal adhesion (GO:0005925);; Biological Process: protein folding (GO:0006457);; Cellular Component: cell surface (GO:0009986);; Biological Process: response to endoplasmic reticulum stress (GO:0034976…	K08056|0|gga:373899|K08056 protein disulfide-isomerase A3 [EC:5.3.4.1] | (RefSeq) PDIA3; protein disulfide-isomerase A3 precursor	Protein processing in endoplasmic reticulum (ko04141);; Herpes simplex virus 1 infection (ko05168)	[O]	Posttranslational modification, protein turnover, chaperones	Thioredoxin;; Thioredoxin-like domain;; Thioredoxin-like domain;; Thioredoxin-like;; Thioredoxin-like;; AhpC/TSA family;; Calsequestrin	Protein disulfide-isomerase A3 OS=Gallus gallus OX=9031 GN=PDIA3 PE=2 SV=1	O	Posttranslational modification, protein turnover, chaperones	protein disulfide-isomerase A3 [Terrapene mexicana triunguis]
32	DR999_PMT14029	55544.A0A4D9E8K3	DR999_PMT14029		CHOP	gene-DR999_PMT14029	--	--	Biological Process: negative regulation of transcription from RNA polymerase II promoter (GO:0000122);; Molecular Function: RNA polymerase II core promoter proximal region sequence-specific DNA binding (GO:0000978);; Molecular Function: transcriptional activator activity, RNA polymerase II core promoter proximal region sequence-specific binding (GO:0001077);; Biological Process: blood vessel matu…	K04452|5.32997e-96|cmy:102934528|K04452 DNA damage-inducible transcript 3 | (RefSeq) DDIT3; DNA damage inducible transcript 3	MAPK signaling pathway (ko04010);; Protein processing in endoplasmic reticulum (ko04141);; Apoptosis (ko04210)	[K]	Transcription	--	--	K	Transcription	DNA damage-inducible transcript 3 protein isoform X1 [Terrapene mexicana triunguis]
33	DR999_PMT14270	55544.A0A4D9E8R2	DR999_PMT14270		NEF	gene-DR999_PMT14270	--	--	Biological Process: protein folding (GO:0006457);; Biological Process: protein metabolic process (GO:0019538);; Molecular Function: identical protein binding (GO:0042802);; Molecular Function: chaperone binding (GO:0051087);;	K09556|5.04505e-129|gga:421880|K09556 BCL2-associated athanogene 2 | (RefSeq) BAG2; BAG family molecular chaperone regulator 2	Protein processing in endoplasmic reticulum (ko04141)	[O]	Posttranslational modification, protein turnover, chaperones	--	--	K	Transcription	BAG family molecular chaperone regulator 2 [Terrapene mexicana triunguis]
34	DR999_PMT14770	55544.A0A4D9DZ31	DR999_PMT14770		PDIs	gene-DR999_PMT14770	[O]	Posttranslational modification, protein turnover, chaperones	Molecular Function: protein disulfide isomerase activity (GO:0003756);; Cellular Component: endoplasmic reticulum lumen (GO:0005788);; Cellular Component: cell surface (GO:0009986);; Molecular Function: RNA binding (GO:0044822);; Biological Process: cell redox homeostasis (GO:0045454);;	K09582|0|cmy:102936660|K09582 protein disulfide-isomerase A4 [EC:5.3.4.1] | (RefSeq) protein disulfide-isomerase A4-like	Protein processing in endoplasmic reticulum (ko04141)	[O]	Posttranslational modification, protein turnover, chaperones	Thioredoxin;; Thioredoxin-like domain;; OST3 / OST6 family, transporter family;; Calsequestrin;; Thioredoxin-like;; Thioredoxin-like domain;; Thioredoxin-like;; F plasmid transfer operon protein;; AhpC/TSA family;; Hydrogenase-1 expression protein HyaE	Protein disulfide-isomerase A3 OS=Gallus gallus OX=9031 GN=PDIA3 PE=2 SV=1	O	Posttranslational modification, protein turnover, chaperones	protein disulfide-isomerase A4 [Chrysemys picta bellii]
35	DR999_PMT14797	55544.A0A4D9E7B5	DR999_PMT14797		Sec13/31	gene-DR999_PMT14797	[R]	General function prediction only	Cellular Component: vesicle coat (GO:0030120);; Cellular Component: COPII-coated ER to Golgi transport vesicle (GO:0030134);; Molecular Function: calcium-dependent protein binding (GO:0048306);; Cellular Component: perinuclear region of cytoplasm (GO:0048471);; Biological Process: response to calcium ion (GO:0051592);; Cellular Component: endoplasmic reticulum exit site (GO:0070971);;	K14005|0|cmy:102942469|K14005 protein transport protein SEC31 | (RefSeq) SEC31A; SEC31 homolog A, COPII coat complex component	Protein processing in endoplasmic reticulum (ko04141)	[U]	Intracellular trafficking, secretion, and vesicular transport	Sec23-binding domain of Sec16	Protein transport protein Sec31A OS=Gallus gallus OX=9031 GN=SEC31A PE=2 SV=1	U	Intracellular trafficking, secretion, and vesicular transport	protein transport protein Sec31A isoform X7 [Chrysemys picta bellii]
36	DR999_PMT15069	55544.A0A4D9DYE2	DR999_PMT15069		Hsp70	gene-DR999_PMT15069	[O]	Posttranslational modification, protein turnover, chaperones	Cellular Component: ubiquitin ligase complex (GO:0000151);; Cellular Component: Prp19 complex (GO:0000974);; Molecular Function: G-protein coupled receptor binding (GO:0001664);; Molecular Function: phosphatidylserine binding (GO:0001786);; Molecular Function: ATP binding (GO:0005524);; Cellular Component: nucleus (GO:0005634);; Cellular Component: late endosome (GO:0005770);; Cellular Component:…	K03283|0|pss:102454869|K03283 heat shock 70kDa protein 1/2/6/8 | (RefSeq) HSPA8; heat shock cognate 71 kDa protein	Spliceosome (ko03040);; MAPK signaling pathway (ko04010);; Protein processing in endoplasmic reticulum (ko04141);; Endocytosis (ko04144)	[O]	Posttranslational modification, protein turnover, chaperones	Hsp70 protein;; MreB/Mbl protein	Heat shock cognate 71 kDa protein OS=Gallus gallus OX=9031 GN=HSPA8 PE=1 SV=1	O	Posttranslational modification, protein turnover, chaperones	heat shock cognate protein isoform B [Patagioenas fasciata monilis]
37	DR999_PMT15680	55544.A0A4D9DX11	DR999_PMT15680		EDEM	gene-DR999_PMT15680	[O]	Posttranslational modification, protein turnover, chaperones	Molecular Function: glycoprotein endo-alpha-1,2-mannosidase activity (GO:0004569);; Molecular Function: mannosyl-oligosaccharide 1,2-alpha-mannosidase activity (GO:0004571);; Molecular Function: calcium ion binding (GO:0005509);; Cellular Component: endoplasmic reticulum lumen (GO:0005788);; Cellular Component: membrane (GO:0016020);; Biological Process: proteasome-mediated ubiquitin-dependent pr…	K10086|0|cmy:102941180|K10086 ER degradation enhancer, mannosidase alpha-like 3 | (RefSeq) EDEM3; ER degradation enhancing alpha-mannosidase like protein 3	Protein processing in endoplasmic reticulum (ko04141)	[G]	Carbohydrate transport and metabolism	Glycosyl hydrolase family 47;; PA domain	ER degradation-enhancing alpha-mannosidase-like protein 3 OS=Xenopus laevis OX=8355 GN=edem3 PE=2 SV=2	O	Posttranslational modification, protein turnover, chaperones	ER degradation-enhancing alpha-mannosidase-like protein 3 isoform X3 [Chrysemys picta bellii]
38	DR999_PMT16778	55544.A0A4D9DTQ9	DR999_PMT16778		NEF	gene-DR999_PMT16778	--	--	Molecular Function: chaperone binding (GO:0051087);;	K09555|1.55069e-133|aam:106492895|K09555 BCL2-associated athanogene 1 | (RefSeq) BAG1; BCL2 associated athanogene 1	Protein processing in endoplasmic reticulum (ko04141)	--	--	Ubiquitin family	--	O	Posttranslational modification, protein turnover, chaperones	BAG family molecular chaperone regulator 1 [Terrapene mexicana triunguis]
39	DR999_PMT18802	55544.A0A4D9DNY0	DR999_PMT18802		sHSF	gene-DR999_PMT18802	--	--	Biological Process: response to hypoxia (GO:0001666);; Biological Process: lens development in camera-type eye (GO:0002088);; Molecular Function: structural constituent of eye lens (GO:0005212);; Cellular Component: nucleus (GO:0005634);; Cellular Component: mitochondrion (GO:0005739);; Cellular Component: cytosol (GO:0005829);; Cellular Component: plasma membrane (GO:0005886);; Biological Proces…	K09542|7.13168e-117|cmy:102948201|K09542 crystallin, alpha B | (RefSeq) CRYAB; crystallin alpha B	Protein processing in endoplasmic reticulum (ko04141)	[O]	Posttranslational modification, protein turnover, chaperones	Alpha crystallin A chain, N terminal;; Hsp20/alpha crystallin family	Alpha-crystallin B chain OS=Gallus gallus OX=9031 GN=CRYAB PE=2 SV=2	O	Posttranslational modification, protein turnover, chaperones	alpha-crystallin B chain [Chrysemys picta bellii]
40	DR999_PMT19816	55544.A0A4D9DPU2	DR999_PMT19816		Hsp40	gene-DR999_PMT19816	[O]	Posttranslational modification, protein turnover, chaperones	Molecular Function: ATPase activator activity (GO:0001671);; Cellular Component: nucleus (GO:0005634);; Cellular Component: cytosol (GO:0005829);; Molecular Function: Hsp70 protein binding (GO:0030544);; Biological Process: positive regulation of ATPase activity (GO:0032781);; Molecular Function: unfolded protein binding (GO:0051082);; Biological Process: chaperone mediated protein folding requir…	K09507|0|cmy:102929577|K09507 DnaJ homolog subfamily B member 1 | (RefSeq) DNAJB1; DnaJ heat shock protein family (Hsp40) member B1	Protein processing in endoplasmic reticulum (ko04141)	[O]	Posttranslational modification, protein turnover, chaperones	DnaJ C terminal domain;; DnaJ domain	DnaJ homolog subfamily B member 6-B OS=Xenopus laevis OX=8355 GN=dnajb6-b PE=2 SV=1	O	Posttranslational modification, protein turnover, chaperones	PREDICTED: dnaJ homolog subfamily B member 1 [Chelonia mydas]
41	DR999_PMT19825	55544.A0A4D9DSK7	DR999_PMT19825		p97	gene-DR999_PMT19825	[O]	Posttranslational modification, protein turnover, chaperones	Molecular Function: ATP binding (GO:0005524);; Molecular Function: hydrolase activity (GO:0016787);;	K13525|0|gja:107113821|K13525 transitional endoplasmic reticulum ATPase | (RefSeq) transitional endoplasmic reticulum ATPase-like	Protein processing in endoplasmic reticulum (ko04141)	[O]	Posttranslational modification, protein turnover, chaperones	ATPase family associated with various cellular activities (AAA);; Cell division protein 48 (CDC48), N-terminal domain;; AAA ATPase domain;; Holliday junction DNA helicase ruvB N-terminus;; Cell division protein 48 (CDC48), domain 2;; AAA domain (dynein-related subfamily);; AAA domain;; AAA domain (Cdc48 subfamily);; AAA domain;; Vps4 C terminal oligomerisation domain;; TIP49 C-terminus;; AAA doma…	Transitional endoplasmic reticulum ATPase OS=Xenopus laevis OX=8355 GN=vcp PE=1 SV=3	O	Posttranslational modification, protein turnover, chaperones	PREDICTED: transitional endoplasmic reticulum ATPase-like [Gekko japonicus]
42	DR999_PMT19903	55544.A0A4D9DLL9	DR999_PMT19903		Sec12	gene-DR999_PMT19903	[R]	General function prediction only	Cellular Component: integral component of membrane (GO:0016021);;	K14003|0|amj:102559740|K14003 prolactin regulatory element-binding protein | (RefSeq) PREB; prolactin regulatory element binding	Protein processing in endoplasmic reticulum (ko04141)	[U]	Intracellular trafficking, secretion, and vesicular transport	WD domain, G-beta repeat	--	S	Function unknown	prolactin regulatory element-binding protein, partial [Terrapene mexicana triunguis]
43	DR999_PMT20087	55544.A0A4D9DL42	DR999_PMT20087		sHSF	gene-DR999_PMT20087	[O]	Posttranslational modification, protein turnover, chaperones	Molecular Function: structural constituent of eye lens (GO:0005212);; Cellular Component: nucleus (GO:0005634);; Cellular Component: cytoplasm (GO:0005737);; Molecular Function: metal ion binding (GO:0046872);;	K09542|2.20433e-92|pss:102447067|K09542 crystallin, alpha B | (RefSeq) HSPB6; heat shock protein beta-6	Protein processing in endoplasmic reticulum (ko04141)	[O]	Posttranslational modification, protein turnover, chaperones	Hsp20/alpha crystallin family;; Alpha crystallin A chain, N terminal	Alpha-crystallin B chain OS=Anas platyrhynchos OX=8839 GN=CRYAB PE=2 SV=1	O	Posttranslational modification, protein turnover, chaperones	heat shock protein beta-6 isoform X1 [Chrysemys picta bellii]
44	DR999_PMT20441	55544.A0A4D9DS82	DR999_PMT20441		NEF	gene-DR999_PMT20441	[O]	Posttranslational modification, protein turnover, chaperones	Biological Process: response to ischemia (GO:0002931);; Molecular Function: ATP binding (GO:0005524);; Cellular Component: focal adhesion (GO:0005925);; Cellular Component: membrane (GO:0016020);; Cellular Component: endoplasmic reticulum chaperone complex (GO:0034663);; Cellular Component: extracellular exosome (GO:0070062);; Biological Process: negative regulation of hypoxia-induced intrinsic a…	K09486|0|cmy:102943059|K09486 hypoxia up-regulated 1 | (RefSeq) HYOU1; hypoxia up-regulated 1	Protein processing in endoplasmic reticulum (ko04141)	[O]	Posttranslational modification, protein turnover, chaperones	Hsp70 protein;; MreB/Mbl protein	Hypoxia up-regulated protein 1 OS=Gallus gallus OX=9031 GN=HYOU1 PE=2 SV=1	O	Posttranslational modification, protein turnover, chaperones	hypoxia up-regulated protein 1 isoform X1 [Chrysemys picta bellii]
45	DR999_PMT20569	55544.A0A4D9DJW4	DR999_PMT20569		Ubx	gene-DR999_PMT20569	--	--	Cellular Component: proteasome complex (GO:0000502);; Cellular Component: cytosol (GO:0005829);; Biological Process: negative regulation of protein ubiquitination (GO:0031397);; Molecular Function: ubiquitin protein ligase binding (GO:0031625);; Biological Process: negative regulation of proteasomal ubiquitin-dependent protein catabolic process (GO:0032435);; Cellular Component: VCP-NPL4-UFD1 AAA…	K24348|5.24342e-126|pss:102458902|K24348 UBX domain-containing protein 1/4 | (RefSeq) UBXN1; LOW QUALITY PROTEIN: UBX domain-containing protein 1	Protein processing in endoplasmic reticulum (ko04141)	[O]	Posttranslational modification, protein turnover, chaperones	UBX domain	UBX domain-containing protein 1 OS=Xenopus tropicalis OX=8364 GN=ubxn1 PE=2 SV=1	S	Function unknown	UBX domain-containing protein 1 [Chrysemys picta bellii]
46	DR999_PMT22088	55544.A0A4D9DMC9	DR999_PMT22088		Hsp70	gene-DR999_PMT22088	[O]	Posttranslational modification, protein turnover, chaperones	Cellular Component: ubiquitin ligase complex (GO:0000151);; Cellular Component: Prp19 complex (GO:0000974);; Molecular Function: G-protein coupled receptor binding (GO:0001664);; Molecular Function: phosphatidylserine binding (GO:0001786);; Molecular Function: ATP binding (GO:0005524);; Cellular Component: nucleus (GO:0005634);; Cellular Component: late endosome (GO:0005770);; Cellular Component:…	K03283|0|acs:100554364|K03283 heat shock 70kDa protein 1/2/6/8 | (RefSeq) heat shock cognate 71 kDa protein	Spliceosome (ko03040);; MAPK signaling pathway (ko04010);; Protein processing in endoplasmic reticulum (ko04141);; Endocytosis (ko04144)	[O]	Posttranslational modification, protein turnover, chaperones	Hsp70 protein;; MreB/Mbl protein;; NAD-specific glutamate dehydrogenase	Heat shock cognate 71 kDa protein OS=Gallus gallus OX=9031 GN=HSPA8 PE=1 SV=1	O	Posttranslational modification, protein turnover, chaperones	heat shock cognate 71 kDa protein-like [Chrysemys picta bellii]
47	DR999_PMT22434	55544.A0A4D9DLE5	DR999_PMT22434		ATF6	gene-DR999_PMT22434	--	--	Molecular Function: transcription factor activity, sequence-specific DNA binding (GO:0003700);; Cellular Component: nucleus (GO:0005634);; Biological Process: regulation of transcription from RNA polymerase II promoter (GO:0006357);; Cellular Component: endomembrane system (GO:0012505);; Cellular Component: integral component of membrane (GO:0016021);; Biological Process: endoplasmic reticulum un…	K09049|7.90985e-54|pbi:103058912|K09049 cyclic AMP-dependent transcription factor ATF-6 beta | (RefSeq) ATF6B; cyclic AMP-dependent transcription factor ATF-6 beta	Protein processing in endoplasmic reticulum (ko04141);; Adrenergic signaling in cardiomyocytes (ko04261)	[K]	Transcription	--	--	K	Transcription	cyclic AMP-dependent transcription factor ATF-6 beta [Chrysemys picta bellii]
48	DR999_PMT22435	55544.A0A4D9DLQ0	DR999_PMT22435		ATF6	gene-DR999_PMT22435	--	--	Molecular Function: transcription factor activity, sequence-specific DNA binding (GO:0003700);; Cellular Component: nucleus (GO:0005634);; Biological Process: regulation of transcription from RNA polymerase II promoter (GO:0006357);; Cellular Component: endomembrane system (GO:0012505);; Cellular Component: integral component of membrane (GO:0016021);; Biological Process: endoplasmic reticulum un…	K09049|1.88796e-15|phi:102113904|K09049 cyclic AMP-dependent transcription factor ATF-6 beta | (RefSeq) ATF6B; activating transcription factor 6 beta	Protein processing in endoplasmic reticulum (ko04141);; Adrenergic signaling in cardiomyocytes (ko04261)	--	--	--	--	K	Transcription	cyclic AMP-dependent transcription factor ATF-6 beta [Chrysemys picta bellii]
49	calreticulin	55544.A0A4D9DP16	DR999_PMT20928		CRT	Platysternon_megacephalum_newGene_29905	--	--	Biological Process: negative regulation of transcription from RNA polymerase II promoter (GO:0000122);; Molecular Function: protein binding (GO:0001948);; Biological Process: peptide antigen assembly with MHC class I protein complex (GO:0002502);; Molecular Function: mRNA binding (GO:0003729);; Molecular Function: integrin binding (GO:0005178);; Molecular Function: calcium ion binding (GO:0005509…	K08057|0|cmy:102938018|K08057 calreticulin | (RefSeq) CALR; calreticulin	Protein processing in endoplasmic reticulum (ko04141);; Phagosome (ko04145);; Herpes simplex virus 1 infection (ko05168)	[O]	Posttranslational modification, protein turnover, chaperones	Calreticulin family	--	O	Posttranslational modification, protein turnover, chaperones	calreticulin [Terrapene mexicana triunguis]
50	TNF receptor-associated factor 2	55544.A0A4D9E202	DR999_PMT15587		TRAF2	Platysternon_megacephalum_newGene_45039	--	--	Biological Process: immune response (GO:0006955);; Biological Process: signal transduction (GO:0007165);; Cellular Component: integral component of membrane (GO:0016021);; Biological Process: primary metabolic process (GO:0044238);; Biological Process: cellular macromolecule metabolic process (GO:0044260);;	K03173|4.18671e-100|pbi:103050015|K03173 TNF receptor-associated factor 2 [EC:2.3.2.27] | (RefSeq) TNF receptor-associated factor 2-like	MAPK signaling pathway (ko04010);; Protein processing in endoplasmic reticulum (ko04141);; Apoptosis (ko04210);; Necroptosis (ko04217);; NOD-like receptor signaling pathway (ko04621);; RIG-I-like receptor signaling pathway (ko04622);; Adipocytokine signaling pathway (ko04920);; Salmonella infection (ko05132);; Herpes simplex virus 1 infection (ko05168)	[T]	Signal transduction mechanisms	Zinc finger, C3HC4 type (RING finger)	TNF receptor-associated factor 6-B OS=Xenopus laevis OX=8355 GN=traf6-b PE=2 SV=1	S	Function unknown	TNF receptor-associated factor 1-like [Chrysemys picta bellii]

## Sheet: string_interactions_short
#node1	node2	node1_string_id	node2_string_id	neighborhood_on_chromosome	gene_fusion	phylogenetic_cooccurrence	homology	coexpression	experimentally_determined_interaction	database_annotated	automated_textmining	combined_score
DR999_PMT00054	DR999_PMT20087	55544.A0A4D9F9Z4	55544.A0A4D9DL42	0	0	0	0	0	0.144	0.272	0.247	0.489
DR999_PMT00054	DR999_PMT22434	55544.A0A4D9F9Z4	55544.A0A4D9DLE5	0	0	0	0	0	0.124	0.384	0.108	0.476
DR999_PMT00054	DR999_PMT22435	55544.A0A4D9F9Z4	55544.A0A4D9DLQ0	0	0	0	0	0	0.124	0.384	0.108	0.476
DR999_PMT00054	DR999_PMT22088	55544.A0A4D9F9Z4	55544.A0A4D9DMC9	0	0	0.107	0.842	0.205	0.581	0.499	0.119	0.844
DR999_PMT00054	DR999_PMT19816	55544.A0A4D9F9Z4	55544.A0A4D9DPU2	0.048	0	0.356	0	0.274	0.586	0.4	0.147	0.883
DR999_PMT00054	DR999_PMT20441	55544.A0A4D9F9Z4	55544.A0A4D9DS82	0	0	0	0.659	0.093	0	0.729	0.256	0.801
DR999_PMT00054	DR999_PMT16778	55544.A0A4D9F9Z4	55544.A0A4D9DTQ9	0	0	0	0	0.041	0.128	0.818	0.09	0.842
DR999_PMT00054	DR999_PMT15069	55544.A0A4D9F9Z4	55544.A0A4D9DYE2	0	0	0.142	0.757	0.205	0.581	0.499	0.119	0.85
DR999_PMT00054	DR999_PMT12694	55544.A0A4D9F9Z4	55544.A0A4D9E5B2	0.045	0	0	0	0.361	0.342	0.373	0.424	0.828
DR999_PMT00054	DR999_PMT14270	55544.A0A4D9F9Z4	55544.A0A4D9E8R2	0	0	0	0	0.067	0.405	0.818	0.408	0.932
DR999_PMT00054	DR999_PMT08617	55544.A0A4D9F9Z4	55544.A0A4D9EDL5	0	0	0.153	0.732	0.177	0.388	0.638	0.265	0.865
DR999_PMT00054	DR999_PMT07696	55544.A0A4D9F9Z4	55544.A0A4D9EES8	0.045	0	0	0	0.408	0.578	0.373	0.22	0.862
DR999_PMT00054	DR999_PMT11135	55544.A0A4D9F9Z4	55544.A0A4D9EF24	0	0	0.061	0.959	0.154	0	0.818	0	0.842
DR999_PMT00054	DR999_PMT10638	55544.A0A4D9F9Z4	55544.A0A4D9EKZ6	0	0	0	0	0.066	0.331	0.193	0.068	0.467
DR999_PMT00054	DR999_PMT02044	55544.A0A4D9F9Z4	55544.A0A4D9EST2	0.048	0	0	0	0.274	0.328	0.4	0.125	0.711
DR999_PMT00054	DR999_PMT05731	55544.A0A4D9F9Z4	55544.A0A4D9EZI0	0.048	0	0.267	0	0.274	0.328	0.4	0.099	0.773
DR999_PMT00054	DR999_PMT03392	55544.A0A4D9F9Z4	55544.A0A4D9F1Z2	0	0	0.149	0.742	0.147	0.345	0.395	0.105	0.695
DR999_PMT00054	DR999_PMT00328	55544.A0A4D9F9Z4	55544.A0A4D9F2X5	0.045	0	0	0	0.408	0.578	0.373	0.22	0.862
DR999_PMT00054	DR999_PMT00414	55544.A0A4D9F9Z4	55544.A0A4D9F9H3	0	0	0.143	0.754	0.205	0.581	0.499	0.119	0.851
DR999_PMT00328	DR999_PMT20087	55544.A0A4D9F2X5	55544.A0A4D9DL42	0	0	0	0	0.282	0.148	0.371	0.26	0.677
DR999_PMT00328	DR999_PMT22088	55544.A0A4D9F2X5	55544.A0A4D9DMC9	0.045	0	0	0	0.361	0.626	0.456	0.182	0.879
DR999_PMT00328	DR999_PMT18802	55544.A0A4D9F2X5	55544.A0A4D9DNY0	0	0	0	0	0.12	0.107	0.479	0.294	0.672
DR999_PMT00328	DR999_PMT19816	55544.A0A4D9F2X5	55544.A0A4D9DPU2	0.049	0	0	0	0.324	0.333	0.431	0.144	0.753
DR999_PMT00328	DR999_PMT20441	55544.A0A4D9F2X5	55544.A0A4D9DS82	0.045	0	0	0	0.361	0.342	0.373	0.283	0.786
DR999_PMT00328	DR999_PMT19825	55544.A0A4D9F2X5	55544.A0A4D9DSK7	0	0	0	0	0.181	0.26	0.454	0.132	0.674
DR999_PMT00328	DR999_PMT15069	55544.A0A4D9F2X5	55544.A0A4D9DYE2	0.045	0	0	0	0.361	0.658	0.456	0.182	0.89
DR999_PMT00328	DR999_PMT13171	55544.A0A4D9F2X5	55544.A0A4D9E454	0.045	0	0	0	0.07	0.273	0.065	0.22	0.443
DR999_PMT00328	DR999_PMT12694	55544.A0A4D9F2X5	55544.A0A4D9E5B2	0	0	0.079	0.923	0.19	0.221	0.806	0.066	0.875
DR999_PMT00328	DR999_PMT08617	55544.A0A4D9F2X5	55544.A0A4D9EDL5	0.045	0	0	0	0.406	0.342	0.373	0.415	0.838
DR999_PMT00328	DR999_PMT07696	55544.A0A4D9F2X5	55544.A0A4D9EES8	0	0	0.049	0.983	0	0	0.812	0	0.813
DR999_PMT00328	DR999_PMT11135	55544.A0A4D9F2X5	55544.A0A4D9EF24	0.045	0	0	0	0.408	0.578	0.373	0.22	0.862
DR999_PMT00328	DR999_PMT10638	55544.A0A4D9F2X5	55544.A0A4D9EKZ6	0	0	0	0	0	0.296	0.349	0.099	0.551
DR999_PMT00328	DR999_PMT02044	55544.A0A4D9F2X5	55544.A0A4D9EST2	0.049	0	0	0	0.324	0.332	0.349	0.103	0.703
DR999_PMT00328	DR999_PMT07568	55544.A0A4D9F2X5	55544.A0A4D9EUN5	0	0	0	0	0.196	0.275	0.454	0.193	0.708
DR999_PMT00328	DR999_PMT05731	55544.A0A4D9F2X5	55544.A0A4D9EZI0	0.049	0	0	0	0.324	0.332	0.349	0.119	0.708
DR999_PMT00328	DR999_PMT01489	55544.A0A4D9F2X5	55544.A0A4D9F0S1	0.119	0	0	0	0	0.338	0	0.13	0.448
DR999_PMT00328	DR999_PMT03392	55544.A0A4D9F2X5	55544.A0A4D9F1Z2	0.045	0	0	0	0.361	0.386	0.39	0.1	0.756
DR999_PMT00328	DR999_PMT00414	55544.A0A4D9F2X5	55544.A0A4D9F9H3	0.045	0	0	0	0.361	0.658	0.456	0.182	0.89
DR999_PMT00414	DR999_PMT20087	55544.A0A4D9F9H3	55544.A0A4D9DL42	0	0	0	0	0.123	0.218	0.562	0.204	0.728
DR999_PMT00414	DR999_PMT22434	55544.A0A4D9F9H3	55544.A0A4D9DLE5	0	0	0	0	0	0.124	0.384	0.133	0.491
DR999_PMT00414	DR999_PMT22435	55544.A0A4D9F9H3	55544.A0A4D9DLQ0	0	0	0	0	0	0.124	0.384	0.133	0.491
DR999_PMT00414	DR999_PMT18802	55544.A0A4D9F9H3	55544.A0A4D9DNY0	0	0	0	0	0	0.149	0.729	0.171	0.792
DR999_PMT00414	DR999_PMT19816	55544.A0A4D9F9H3	55544.A0A4D9DPU2	0.048	0	0.489	0	0.274	0.423	0.468	0.124	0.882
DR999_PMT00414	DR999_PMT19825	55544.A0A4D9F9H3	55544.A0A4D9DSK7	0.051	0	0	0	0.118	0.307	0.306	0.092	0.567
DR999_PMT00414	DR999_PMT12694	55544.A0A4D9F9H3	55544.A0A4D9E5B2	0.045	0	0	0	0.361	0.342	0.373	0.247	0.775
DR999_PMT00414	DR999_PMT14270	55544.A0A4D9F9H3	55544.A0A4D9E8R2	0	0	0	0	0	0.71	0.482	0.297	0.885
DR999_PMT00414	DR999_PMT08617	55544.A0A4D9F9H3	55544.A0A4D9EDL5	0	0	0.059	0.963	0.34	0.377	0.586	0.132	0.835
DR999_PMT00414	DR999_PMT07696	55544.A0A4D9F9H3	55544.A0A4D9EES8	0.045	0	0	0	0.361	0.658	0.456	0.182	0.89
DR999_PMT00414	DR999_PMT11135	55544.A0A4D9F9H3	55544.A0A4D9EF24	0	0	0.139	0.751	0.239	0.581	0.499	0.171	0.865
DR999_PMT00414	DR999_PMT10638	55544.A0A4D9F9H3	55544.A0A4D9EKZ6	0	0	0	0	0.066	0.331	0.193	0.061	0.463
DR999_PMT00414	DR999_PMT02044	55544.A0A4D9F9H3	55544.A0A4D9EST2	0.048	0	0	0	0.274	0.328	0.4	0.083	0.697
DR999_PMT00414	DR999_PMT07568	55544.A0A4D9F9H3	55544.A0A4D9EUN5	0.051	0	0	0	0.118	0.307	0.306	0.12	0.581
DR999_PMT00414	DR999_PMT05731	55544.A0A4D9F9H3	55544.A0A4D9EZI0	0.048	0	0.318	0	0.274	0.328	0.4	0.087	0.786
DR999_PMT00414	DR999_PMT02332	55544.A0A4D9F9H3	55544.A0A4D9F9S4	0.046	0	0	0	0.041	0.273	0.267	0.099	0.48
DR999_PMT01489	DR999_PMT22434	55544.A0A4D9F0S1	55544.A0A4D9DLE5	0	0	0	0	0	0	0	0.412	0.412
DR999_PMT01489	DR999_PMT22435	55544.A0A4D9F0S1	55544.A0A4D9DLQ0	0	0	0	0	0	0	0	0.412	0.412
DR999_PMT01489	DR999_PMT12694	55544.A0A4D9F0S1	55544.A0A4D9E5B2	0.119	0	0	0	0	0.319	0	0.285	0.533
DR999_PMT01489	DR999_PMT08617	55544.A0A4D9F0S1	55544.A0A4D9EDL5	0.056	0	0	0	0	0.147	0	0.412	0.485
DR999_PMT01489	DR999_PMT07696	55544.A0A4D9F0S1	55544.A0A4D9EES8	0.119	0	0	0	0	0.338	0	0.13	0.448
DR999_PMT01489	DR999_PMT07553	55544.A0A4D9F0S1	55544.A0A4D9ETC5	0	0	0	0	0.11	0	0	0.378	0.422
DR999_PMT01489	DR999_PMT02471	55544.A0A4D9F0S1	55544.A0A4D9EXL0	0	0	0	0	0	0.11	0	0.436	0.476
DR999_PMT02042	DR999_PMT20441	55544.A0A4D9EV41	55544.A0A4D9DS82	0	0	0	0	0.159	0.193	0	0.273	0.463
DR999_PMT02042	DR999_PMT13171	55544.A0A4D9EV41	55544.A0A4D9E454	0	0	0	0	0.058	0.251	0	0.243	0.419
DR999_PMT02042	DR999_PMT12694	55544.A0A4D9EV41	55544.A0A4D9E5B2	0	0	0	0	0.191	0.112	0	0.372	0.509
DR999_PMT02042	DR999_PMT08617	55544.A0A4D9EV41	55544.A0A4D9EDL5	0	0	0	0	0.072	0.256	0	0.283	0.461
DR999_PMT02042	DR999_PMT02332	55544.A0A4D9EV41	55544.A0A4D9F9S4	0	0	0	0	0.115	0.273	0	0.229	0.46
DR999_PMT02042	DR999_PMT04625	55544.A0A4D9EV41	55544.A0A4D9EYL5	0	0	0	0	0.12	0	0	0.452	0.497
DR999_PMT02044	DR999_PMT22088	55544.A0A4D9EST2	55544.A0A4D9DMC9	0.048	0	0	0	0.274	0.328	0.4	0.083	0.697
DR999_PMT02044	DR999_PMT19816	55544.A0A4D9EST2	55544.A0A4D9DPU2	0	0	0	0.591	0.084	0.25	0.729	0.14	0.818
DR999_PMT02044	DR999_PMT20441	55544.A0A4D9EST2	55544.A0A4D9DS82	0.048	0	0	0	0.309	0.328	0.4	0.48	0.836
DR999_PMT02044	DR999_PMT15680	55544.A0A4D9EST2	55544.A0A4D9DX11	0	0	0	0	0	0.141	0	0.412	0.473
DR999_PMT02044	DR999_PMT15069	55544.A0A4D9EST2	55544.A0A4D9DYE2	0.048	0	0	0	0.274	0.328	0.4	0.083	0.697
DR999_PMT02044	DR999_PMT14770	55544.A0A4D9EST2	55544.A0A4D9DZ31	0.045	0	0	0	0.194	0.299	0	0.224	0.525
DR999_PMT02044	DR999_PMT13171	55544.A0A4D9EST2	55544.A0A4D9E454	0.045	0	0	0	0.194	0.299	0	0.131	0.468
DR999_PMT02044	DR999_PMT12694	55544.A0A4D9EST2	55544.A0A4D9E5B2	0.049	0	0	0	0.821	0.332	0.349	0.368	0.944
DR999_PMT02044	DR999_PMT08617	55544.A0A4D9EST2	55544.A0A4D9EDL5	0.048	0	0	0	0.451	0.393	0.4	0.539	0.896
DR999_PMT02044	DR999_PMT07696	55544.A0A4D9EST2	55544.A0A4D9EES8	0.049	0	0	0	0.324	0.332	0.349	0.103	0.703
DR999_PMT02044	DR999_PMT11135	55544.A0A4D9EST2	55544.A0A4D9EF24	0.048	0	0	0	0.274	0.328	0.4	0.104	0.704
DR999_PMT02044	DR999_PMT08079	55544.A0A4D9EST2	55544.A0A4D9ELG9	0.045	0	0	0	0.194	0.299	0	0.224	0.525
DR999_PMT02044	DR999_PMT07553	55544.A0A4D9EST2	55544.A0A4D9ETC5	0	0	0	0	0.141	0.211	0.285	0.251	0.588
DR999_PMT02044	DR999_PMT02471	55544.A0A4D9EST2	55544.A0A4D9EXL0	0	0	0	0	0.121	0	0.463	0.367	0.675
DR999_PMT02044	DR999_PMT03392	55544.A0A4D9EST2	55544.A0A4D9F1Z2	0.048	0	0	0	0.274	0.328	0.4	0	0.684
DR999_PMT02044	DR999_PMT02332	55544.A0A4D9EST2	55544.A0A4D9F9S4	0.045	0	0	0	0.808	0.323	0.466	0.369	0.95
DR999_PMT02044	DR999_PMT05731	55544.A0A4D9EST2	55544.A0A4D9EZI0	0	0	0	0.592	0.75	0.315	0.818	0.103	0.968
DR999_PMT02332	DR999_PMT22088	55544.A0A4D9F9S4	55544.A0A4D9DMC9	0.046	0	0	0	0.041	0.273	0.267	0.099	0.48
DR999_PMT02332	DR999_PMT20441	55544.A0A4D9F9S4	55544.A0A4D9DS82	0.046	0	0	0	0.749	0.273	0.093	0.436	0.894
DR999_PMT02332	DR999_PMT15069	55544.A0A4D9F9S4	55544.A0A4D9DYE2	0.046	0	0	0	0.041	0.273	0.267	0.099	0.48
DR999_PMT02332	DR999_PMT14770	55544.A0A4D9F9S4	55544.A0A4D9DZ31	0	0	0	0.685	0.794	0.57	0.812	0.184	0.984
DR999_PMT02332	DR999_PMT13171	55544.A0A4D9F9S4	55544.A0A4D9E454	0	0	0	0.622	0.775	0.57	0.729	0.267	0.978
DR999_PMT02332	DR999_PMT12694	55544.A0A4D9F9S4	55544.A0A4D9E5B2	0.045	0	0	0	0.959	0.317	0.394	0.543	0.991
DR999_PMT02332	DR999_PMT08617	55544.A0A4D9F9S4	55544.A0A4D9EDL5	0.046	0	0	0	0.893	0.617	0.093	0.527	0.98
DR999_PMT02332	DR999_PMT08558	55544.A0A4D9F9S4	55544.A0A4D9EDV6	0	0	0	0	0.072	0.338	0.818	0.371	0.92
DR999_PMT02332	DR999_PMT08079	55544.A0A4D9F9S4	55544.A0A4D9ELG9	0	0	0	0.717	0.794	0.57	0.812	0.184	0.984
DR999_PMT02332	DR999_PMT07954	55544.A0A4D9F9S4	55544.A0A4D9EPJ0	0	0	0	0	0	0.289	0.427	0.113	0.607
DR999_PMT02332	DR999_PMT07553	55544.A0A4D9F9S4	55544.A0A4D9ETC5	0.045	0	0	0	0.618	0.129	0	0.261	0.733
DR999_PMT02332	DR999_PMT02471	55544.A0A4D9F9S4	55544.A0A4D9EXL0	0	0	0	0	0.08	0	0.463	0.224	0.583
DR999_PMT02332	DR999_PMT04625	55544.A0A4D9F9S4	55544.A0A4D9EYL5	0	0	0	0	0.75	0.128	0	0.133	0.794
DR999_PMT02332	DR999_PMT05731	55544.A0A4D9F9S4	55544.A0A4D9EZI0	0.045	0	0	0	0.879	0.299	0.444	0.406	0.968
DR999_PMT02332	DR999_PMT02587	55544.A0A4D9F9S4	55544.A0A4D9F0H1	0	0	0	0	0.165	0.125	0.818	0.228	0.883
DR999_PMT02471	DR999_PMT22434	55544.A0A4D9EXL0	55544.A0A4D9DLE5	0	0	0	0	0	0.339	0.412	0.378	0.737
DR999_PMT02471	DR999_PMT19903	55544.A0A4D9EXL0	55544.A0A4D9DLL9	0	0	0	0	0.068	0	0.463	0	0.478
DR999_PMT02471	DR999_PMT22435	55544.A0A4D9EXL0	55544.A0A4D9DLQ0	0	0	0	0	0	0.339	0.412	0.378	0.737
DR999_PMT02471	DR999_PMT20441	55544.A0A4D9EXL0	55544.A0A4D9DS82	0	0	0	0	0.069	0.126	0.463	0.368	0.686
DR999_PMT02471	DR999_PMT13171	55544.A0A4D9EXL0	55544.A0A4D9E454	0	0	0	0	0.08	0	0.104	0.371	0.436
DR999_PMT02471	DR999_PMT12694	55544.A0A4D9EXL0	55544.A0A4D9E5B2	0	0	0	0	0.147	0	0	0.438	0.5
DR999_PMT02471	DR999_PMT14797	55544.A0A4D9EXL0	55544.A0A4D9E7B5	0	0	0	0	0	0	0.412	0.099	0.447
DR999_PMT02471	DR999_PMT14029	55544.A0A4D9EXL0	55544.A0A4D9E8K3	0	0	0	0	0	0.196	0.812	0.43	0.906
DR999_PMT02471	DR999_PMT08617	55544.A0A4D9EXL0	55544.A0A4D9EDL5	0	0	0	0	0.186	0.231	0.069	0.532	0.69
DR999_PMT02471	DR999_PMT08558	55544.A0A4D9EXL0	55544.A0A4D9EDV6	0	0	0	0	0	0.13	0	0.369	0.427
DR999_PMT02471	DR999_PMT07553	55544.A0A4D9EXL0	55544.A0A4D9ETC5	0	0	0	0	0.071	0.597	0	0.237	0.689
DR999_PMT02471	DR999_PMT05731	55544.A0A4D9EXL0	55544.A0A4D9EZI0	0	0	0	0	0.138	0	0.463	0.126	0.56
DR999_PMT02587	DR999_PMT14770	55544.A0A4D9F0H1	55544.A0A4D9DZ31	0	0	0	0	0.059	0.128	0.812	0.228	0.864
DR999_PMT02587	DR999_PMT13171	55544.A0A4D9F0H1	55544.A0A4D9E454	0	0	0	0	0.092	0.125	0.729	0.283	0.824
DR999_PMT02587	DR999_PMT12694	55544.A0A4D9F0H1	55544.A0A4D9E5B2	0	0	0	0	0.095	0	0	0.545	0.57
DR999_PMT02587	DR999_PMT08617	55544.A0A4D9F0H1	55544.A0A4D9EDL5	0	0	0	0	0.072	0.255	0	0.368	0.524
DR999_PMT02587	DR999_PMT08558	55544.A0A4D9F0H1	55544.A0A4D9EDV6	0	0	0	0	0	0	0.818	0.146	0.837
DR999_PMT02587	DR999_PMT08079	55544.A0A4D9F0H1	55544.A0A4D9ELG9	0	0	0	0	0.059	0.128	0.812	0.228	0.864
DR999_PMT02587	DR999_PMT05731	55544.A0A4D9F0H1	55544.A0A4D9EZI0	0	0	0	0	0.105	0.146	0	0.281	0.402
DR999_PMT02941	DR999_PMT20569	55544.A0A4D9ER66	55544.A0A4D9DJW4	0	0	0	0	0	0.334	0	0.222	0.459
DR999_PMT02941	DR999_PMT19825	55544.A0A4D9ER66	55544.A0A4D9DSK7	0.048	0	0	0	0.073	0.844	0	0.493	0.92
DR999_PMT02941	DR999_PMT11464	55544.A0A4D9ER66	55544.A0A4D9EE48	0	0	0	0	0	0.854	0	0.371	0.904
DR999_PMT02941	DR999_PMT10638	55544.A0A4D9ER66	55544.A0A4D9EKZ6	0	0	0	0	0.105	0.652	0.117	0.186	0.746
DR999_PMT02941	DR999_PMT07568	55544.A0A4D9ER66	55544.A0A4D9EUN5	0.048	0	0	0	0.073	0.895	0	0.595	0.957
DR999_PMT03392	DR999_PMT20087	55544.A0A4D9F1Z2	55544.A0A4D9DL42	0	0	0	0	0	0.149	0.316	0.113	0.438
DR999_PMT03392	DR999_PMT22434	55544.A0A4D9F1Z2	55544.A0A4D9DLE5	0	0	0	0	0	0.124	0.384	0.091	0.466
DR999_PMT03392	DR999_PMT22435	55544.A0A4D9F1Z2	55544.A0A4D9DLQ0	0	0	0	0	0	0.124	0.384	0.091	0.466
DR999_PMT03392	DR999_PMT18802	55544.A0A4D9F1Z2	55544.A0A4D9DNY0	0	0	0	0	0	0.149	0.316	0.067	0.409
DR999_PMT03392	DR999_PMT19816	55544.A0A4D9F1Z2	55544.A0A4D9DPU2	0.048	0	0.49	0	0.274	0.331	0.4	0.067	0.837
DR999_PMT03392	DR999_PMT19825	55544.A0A4D9F1Z2	55544.A0A4D9DSK7	0.051	0	0	0	0.092	0.273	0.155	0.087	0.428
DR999_PMT03392	DR999_PMT12694	55544.A0A4D9F1Z2	55544.A0A4D9E5B2	0.045	0	0	0	0.361	0.342	0.373	0.143	0.744
DR999_PMT03392	DR999_PMT14270	55544.A0A4D9F1Z2	55544.A0A4D9E8R2	0	0	0	0	0	0.569	0.432	0.106	0.762
DR999_PMT03392	DR999_PMT08617	55544.A0A4D9F1Z2	55544.A0A4D9EDL5	0	0	0.077	0.927	0.23	0.333	0.413	0.105	0.705
DR999_PMT03392	DR999_PMT07696	55544.A0A4D9F1Z2	55544.A0A4D9EES8	0.045	0	0	0	0.361	0.386	0.39	0.1	0.756
DR999_PMT03392	DR999_PMT11135	55544.A0A4D9F1Z2	55544.A0A4D9EF24	0	0	0.151	0.732	0.147	0.345	0.395	0.105	0.696
DR999_PMT03392	DR999_PMT10638	55544.A0A4D9F1Z2	55544.A0A4D9EKZ6	0	0	0	0	0.066	0.331	0.193	0.061	0.463
DR999_PMT03392	DR999_PMT07568	55544.A0A4D9F1Z2	55544.A0A4D9EUN5	0.051	0	0	0	0.092	0.273	0.155	0.087	0.428
DR999_PMT03392	DR999_PMT05731	55544.A0A4D9F1Z2	55544.A0A4D9EZI0	0.048	0	0.322	0	0.274	0.328	0.4	0.071	0.783
DR999_PMT04078	DR999_PMT20441	55544.A0A4D9EM93	55544.A0A4D9DS82	0.061	0	0	0	0.118	0.357	0	0.26	0.553
DR999_PMT04078	DR999_PMT19825	55544.A0A4D9EM93	55544.A0A4D9DSK7	0.06	0	0	0	0	0.604	0.636	0.434	0.913
DR999_PMT04078	DR999_PMT15680	55544.A0A4D9EM93	55544.A0A4D9DX11	0	0	0	0	0.184	0.34	0	0.335	0.61
DR999_PMT04078	DR999_PMT12694	55544.A0A4D9EM93	55544.A0A4D9E5B2	0.102	0	0	0	0.094	0.125	0	0.417	0.529
DR999_PMT04078	DR999_PMT08617	55544.A0A4D9EM93	55544.A0A4D9EDL5	0.061	0	0	0	0.079	0.572	0	0.534	0.804
DR999_PMT04078	DR999_PMT11464	55544.A0A4D9EM93	55544.A0A4D9EE48	0	0	0	0	0	0.292	0	0.288	0.474
DR999_PMT04078	DR999_PMT10638	55544.A0A4D9EM93	55544.A0A4D9EKZ6	0	0	0	0	0	0	0.389	0.063	0.403
DR999_PMT04078	DR999_PMT04625	55544.A0A4D9EM93	55544.A0A4D9EYL5	0	0	0	0	0.072	0.206	0	0.254	0.402
DR999_PMT04078	DR999_PMT07553	55544.A0A4D9EM93	55544.A0A4D9ETC5	0.045	0	0	0	0.072	0.287	0	0.403	0.572
DR999_PMT04078	DR999_PMT07568	55544.A0A4D9EM93	55544.A0A4D9EUN5	0.06	0	0	0	0	0.604	0.643	0.571	0.935
DR999_PMT04086	DR999_PMT19903	55544.A0A4D9EPR2	55544.A0A4D9DLL9	0	0	0	0	0.069	0.329	0.641	0.533	0.881
DR999_PMT04086	DR999_PMT19825	55544.A0A4D9EPR2	55544.A0A4D9DSK7	0	0	0	0	0	0.188	0.431	0.069	0.532
DR999_PMT04086	DR999_PMT14770	55544.A0A4D9EPR2	55544.A0A4D9DZ31	0	0	0	0	0.394	0	0	0.092	0.426
DR999_PMT04086	DR999_PMT13171	55544.A0A4D9EPR2	55544.A0A4D9E454	0	0	0	0	0.394	0	0	0.092	0.426
DR999_PMT04086	DR999_PMT12694	55544.A0A4D9EPR2	55544.A0A4D9E5B2	0	0	0	0	0.154	0.228	0	0.205	0.435
DR999_PMT04086	DR999_PMT14797	55544.A0A4D9EPR2	55544.A0A4D9E7B5	0	0	0	0	0.267	0.854	0.818	0.378	0.986
DR999_PMT04086	DR999_PMT08617	55544.A0A4D9EPR2	55544.A0A4D9EDL5	0	0	0	0	0.339	0.129	0	0.426	0.64
DR999_PMT04086	DR999_PMT08079	55544.A0A4D9EPR2	55544.A0A4D9ELG9	0	0	0	0	0.394	0	0	0.092	0.426
DR999_PMT04086	DR999_PMT07347	55544.A0A4D9EPR2	55544.A0A4D9EN45	0	0	0	0	0	0.853	0.641	0.378	0.964
DR999_PMT04086	DR999_PMT07568	55544.A0A4D9EPR2	55544.A0A4D9EUN5	0	0	0	0	0.043	0.188	0.431	0.069	0.533
DR999_PMT04086	DR999_PMT07553	55544.A0A4D9EPR2	55544.A0A4D9ETC5	0	0	0	0	0.624	0	0	0.438	0.779
DR999_PMT04625	DR999_PMT15680	55544.A0A4D9EYL5	55544.A0A4D9DX11	0	0	0	0	0	0.299	0	0.308	0.494
DR999_PMT04625	DR999_PMT14770	55544.A0A4D9EYL5	55544.A0A4D9DZ31	0	0	0	0	0.287	0.075	0	0.224	0.443
DR999_PMT04625	DR999_PMT13171	55544.A0A4D9EYL5	55544.A0A4D9E454	0	0	0	0	0.274	0.075	0	0.224	0.433
DR999_PMT04625	DR999_PMT12694	55544.A0A4D9EYL5	55544.A0A4D9E5B2	0	0	0	0	0.306	0.253	0	0.125	0.506
DR999_PMT04625	DR999_PMT08617	55544.A0A4D9EYL5	55544.A0A4D9EDL5	0	0	0	0	0.305	0.316	0	0.418	0.699
DR999_PMT04625	DR999_PMT08558	55544.A0A4D9EYL5	55544.A0A4D9EDV6	0	0	0	0	0	0.71	0	0.113	0.731
DR999_PMT04625	DR999_PMT08079	55544.A0A4D9EYL5	55544.A0A4D9ELG9	0	0	0	0	0.287	0.075	0	0.224	0.443
DR999_PMT04625	DR999_PMT07553	55544.A0A4D9EYL5	55544.A0A4D9ETC5	0	0	0	0	0.868	0.987	0.153	0.602	0.999
DR999_PMT04625	DR999_PMT05731	55544.A0A4D9EYL5	55544.A0A4D9EZI0	0	0	0	0	0.201	0.333	0	0	0.444
DR999_PMT05293	DR999_PMT20569	55544.A0A4D9ELM7	55544.A0A4D9DJW4	0	0	0	0	0	0	0.818	0.249	0.857
DR999_PMT05293	DR999_PMT19825	55544.A0A4D9ELM7	55544.A0A4D9DSK7	0	0	0	0	0	0.419	0.812	0.155	0.899
DR999_PMT05293	DR999_PMT11464	55544.A0A4D9ELM7	55544.A0A4D9EE48	0	0	0	0	0	0.327	0.812	0.068	0.871
DR999_PMT05293	DR999_PMT07568	55544.A0A4D9ELM7	55544.A0A4D9EUN5	0	0	0	0	0	0.419	0.818	0.155	0.902
DR999_PMT05731	DR999_PMT22088	55544.A0A4D9EZI0	55544.A0A4D9DMC9	0.048	0	0.324	0	0.274	0.328	0.4	0.075	0.785
DR999_PMT05731	DR999_PMT20441	55544.A0A4D9EZI0	55544.A0A4D9DS82	0.048	0	0	0	0.343	0.328	0.4	0.439	0.832
DR999_PMT05731	DR999_PMT15069	55544.A0A4D9EZI0	55544.A0A4D9DYE2	0.048	0	0.323	0	0.274	0.328	0.4	0.087	0.787
DR999_PMT05731	DR999_PMT14770	55544.A0A4D9EZI0	55544.A0A4D9DZ31	0.045	0	0	0	0.296	0.299	0	0.401	0.679
DR999_PMT05731	DR999_PMT13171	55544.A0A4D9EZI0	55544.A0A4D9E454	0.045	0	0	0	0.26	0.299	0	0.384	0.653
DR999_PMT05731	DR999_PMT12694	55544.A0A4D9EZI0	55544.A0A4D9E5B2	0.049	0	0	0	0.922	0.332	0.349	0.597	0.984
DR999_PMT05731	DR999_PMT08617	55544.A0A4D9EZI0	55544.A0A4D9EDL5	0.048	0	0.323	0	0.873	0.868	0.4	0.508	0.996
DR999_PMT05731	DR999_PMT07696	55544.A0A4D9EZI0	55544.A0A4D9EES8	0.049	0	0	0	0.324	0.332	0.349	0.119	0.708
DR999_PMT05731	DR999_PMT11135	55544.A0A4D9EZI0	55544.A0A4D9EF24	0.048	0	0.24	0	0.274	0.328	0.4	0.099	0.764
DR999_PMT05731	DR999_PMT08079	55544.A0A4D9EZI0	55544.A0A4D9ELG9	0.045	0	0	0	0.296	0.299	0	0.401	0.679
DR999_PMT05731	DR999_PMT07553	55544.A0A4D9EZI0	55544.A0A4D9ETC5	0	0	0	0	0.153	0.211	0.285	0.154	0.541
DR999_PMT07347	DR999_PMT19903	55544.A0A4D9EN45	55544.A0A4D9DLL9	0	0	0	0	0	0.856	0.812	0.533	0.986
DR999_PMT07347	DR999_PMT14797	55544.A0A4D9EN45	55544.A0A4D9E7B5	0	0	0	0	0.072	0.835	0.818	0.378	0.98
DR999_PMT07347	DR999_PMT08617	55544.A0A4D9EN45	55544.A0A4D9EDL5	0	0	0	0	0.283	0	0	0.253	0.441
DR999_PMT07347	DR999_PMT07553	55544.A0A4D9EN45	55544.A0A4D9ETC5	0	0	0	0	0.085	0	0	0.372	0.4
DR999_PMT07553	DR999_PMT19903	55544.A0A4D9ETC5	55544.A0A4D9DLL9	0	0	0	0	0.158	0	0	0.536	0.592
DR999_PMT07553	DR999_PMT19816	55544.A0A4D9ETC5	55544.A0A4D9DPU2	0	0	0	0	0	0.248	0.285	0.131	0.491
DR999_PMT07553	DR999_PMT20441	55544.A0A4D9ETC5	55544.A0A4D9DS82	0.056	0	0	0	0.446	0.332	0	0.561	0.826
DR999_PMT07553	DR999_PMT19825	55544.A0A4D9ETC5	55544.A0A4D9DSK7	0.045	0	0	0	0.096	0.185	0	0.258	0.408
DR999_PMT07553	DR999_PMT14770	55544.A0A4D9ETC5	55544.A0A4D9DZ31	0.045	0	0	0	0.557	0.148	0	0.267	0.7
DR999_PMT07553	DR999_PMT13171	55544.A0A4D9ETC5	55544.A0A4D9E454	0.045	0	0	0	0.557	0.185	0	0.267	0.713
DR999_PMT07553	DR999_PMT14797	55544.A0A4D9ETC5	55544.A0A4D9E7B5	0	0	0	0	0.486	0	0	0.372	0.663
DR999_PMT07553	DR999_PMT08617	55544.A0A4D9ETC5	55544.A0A4D9EDL5	0.056	0	0	0	0.384	0.588	0	0.608	0.893
DR999_PMT07553	DR999_PMT08558	55544.A0A4D9ETC5	55544.A0A4D9EDV6	0	0	0	0	0	0.128	0	0.466	0.514
DR999_PMT07553	DR999_PMT11464	55544.A0A4D9ETC5	55544.A0A4D9EE48	0	0	0	0	0	0	0	0.419	0.418
DR999_PMT07553	DR999_PMT10638	55544.A0A4D9ETC5	55544.A0A4D9EKZ6	0	0	0	0	0	0.55	0	0.113	0.583
DR999_PMT07553	DR999_PMT08079	55544.A0A4D9ETC5	55544.A0A4D9ELG9	0.045	0	0	0	0.557	0.148	0	0.267	0.7
DR999_PMT07553	DR999_PMT07568	55544.A0A4D9ETC5	55544.A0A4D9EUN5	0.045	0	0	0	0.111	0.206	0	0.369	0.517
DR999_PMT07568	DR999_PMT20569	55544.A0A4D9EUN5	55544.A0A4D9DJW4	0	0	0	0	0	0.96	0.818	0.13	0.993
DR999_PMT07568	DR999_PMT22088	55544.A0A4D9EUN5	55544.A0A4D9DMC9	0.051	0	0	0	0.118	0.307	0.306	0.092	0.567
DR999_PMT07568	DR999_PMT20441	55544.A0A4D9EUN5	55544.A0A4D9DS82	0.051	0	0	0	0	0.207	0.105	0.349	0.502
DR999_PMT07568	DR999_PMT19825	55544.A0A4D9EUN5	55544.A0A4D9DSK7	0	0	0.049	0.984	0	0	0.814	0	0.815
DR999_PMT07568	DR999_PMT15069	55544.A0A4D9EUN5	55544.A0A4D9DYE2	0.051	0	0	0	0.118	0.307	0.306	0.12	0.581
DR999_PMT07568	DR999_PMT14770	55544.A0A4D9EUN5	55544.A0A4D9DZ31	0.045	0	0	0	0.23	0.153	0.065	0.198	0.447
DR999_PMT07568	DR999_PMT13171	55544.A0A4D9EUN5	55544.A0A4D9E454	0.045	0	0	0	0.23	0.153	0.065	0.14	0.407
DR999_PMT07568	DR999_PMT12694	55544.A0A4D9EUN5	55544.A0A4D9E5B2	0	0	0	0	0.147	0.227	0.37	0.368	0.702
DR999_PMT07568	DR999_PMT08617	55544.A0A4D9EUN5	55544.A0A4D9EDL5	0.051	0	0	0	0.347	0.207	0.105	0.537	0.759
DR999_PMT07568	DR999_PMT11464	55544.A0A4D9EUN5	55544.A0A4D9EE48	0	0	0	0	0.11	0.871	0.818	0.396	0.985
DR999_PMT07568	DR999_PMT07696	55544.A0A4D9EUN5	55544.A0A4D9EES8	0	0	0	0	0.196	0.275	0.454	0.193	0.708
DR999_PMT07568	DR999_PMT10638	55544.A0A4D9EUN5	55544.A0A4D9EKZ6	0	0	0	0	0.074	0.332	0.308	0.117	0.571
DR999_PMT07568	DR999_PMT08079	55544.A0A4D9EUN5	55544.A0A4D9ELG9	0.045	0	0	0	0.23	0.153	0.065	0.198	0.447
DR999_PMT07696	DR999_PMT20087	55544.A0A4D9EES8	55544.A0A4D9DL42	0	0	0	0	0.282	0.148	0.371	0.26	0.677
DR999_PMT07696	DR999_PMT22088	55544.A0A4D9EES8	55544.A0A4D9DMC9	0.045	0	0	0	0.361	0.626	0.456	0.182	0.879
DR999_PMT07696	DR999_PMT18802	55544.A0A4D9EES8	55544.A0A4D9DNY0	0	0	0	0	0.12	0.107	0.479	0.294	0.672
DR999_PMT07696	DR999_PMT19816	55544.A0A4D9EES8	55544.A0A4D9DPU2	0.049	0	0	0	0.324	0.333	0.431	0.144	0.753
DR999_PMT07696	DR999_PMT20441	55544.A0A4D9EES8	55544.A0A4D9DS82	0.045	0	0	0	0.361	0.342	0.373	0.283	0.786
DR999_PMT07696	DR999_PMT19825	55544.A0A4D9EES8	55544.A0A4D9DSK7	0	0	0	0	0.181	0.26	0.454	0.132	0.674
DR999_PMT07696	DR999_PMT15069	55544.A0A4D9EES8	55544.A0A4D9DYE2	0.045	0	0	0	0.361	0.658	0.456	0.182	0.89
DR999_PMT07696	DR999_PMT13171	55544.A0A4D9EES8	55544.A0A4D9E454	0.045	0	0	0	0.07	0.273	0.065	0.22	0.443
DR999_PMT07696	DR999_PMT12694	55544.A0A4D9EES8	55544.A0A4D9E5B2	0	0	0.078	0.925	0.19	0.221	0.818	0.066	0.883
DR999_PMT07696	DR999_PMT08617	55544.A0A4D9EES8	55544.A0A4D9EDL5	0.045	0	0	0	0.406	0.342	0.373	0.415	0.838
DR999_PMT07696	DR999_PMT10638	55544.A0A4D9EES8	55544.A0A4D9EKZ6	0	0	0	0	0	0.296	0.349	0.099	0.551
DR999_PMT07696	DR999_PMT11135	55544.A0A4D9EES8	55544.A0A4D9EF24	0.045	0	0	0	0.408	0.578	0.373	0.22	0.862
DR999_PMT07954	DR999_PMT14770	55544.A0A4D9EPJ0	55544.A0A4D9DZ31	0	0	0	0	0	0.289	0.427	0.076	0.59
DR999_PMT07954	DR999_PMT13171	55544.A0A4D9EPJ0	55544.A0A4D9E454	0	0	0	0	0	0.289	0.427	0.076	0.59
DR999_PMT07954	DR999_PMT08079	55544.A0A4D9EPJ0	55544.A0A4D9ELG9	0	0	0	0	0	0.289	0.427	0.076	0.59
DR999_PMT08079	DR999_PMT20441	55544.A0A4D9ELG9	55544.A0A4D9DS82	0.046	0	0	0	0.776	0.273	0.093	0.529	0.921
DR999_PMT08079	DR999_PMT13171	55544.A0A4D9ELG9	55544.A0A4D9E454	0	0	0	0.852	0.325	0.287	0	0.13	0.544
DR999_PMT08079	DR999_PMT12694	55544.A0A4D9ELG9	55544.A0A4D9E5B2	0.045	0	0	0	0.742	0.339	0.181	0.532	0.926
DR999_PMT08079	DR999_PMT08617	55544.A0A4D9ELG9	55544.A0A4D9EDL5	0.046	0	0	0	0.821	0.596	0.626	0.423	0.982
DR999_PMT08079	DR999_PMT08558	55544.A0A4D9ELG9	55544.A0A4D9EDV6	0	0	0	0	0.085	0.639	0.812	0.24	0.946
DR999_PMT08558	DR999_PMT20441	55544.A0A4D9EDV6	55544.A0A4D9DS82	0.045	0	0	0	0.083	0.123	0	0.438	0.51
DR999_PMT08558	DR999_PMT14770	55544.A0A4D9EDV6	55544.A0A4D9DZ31	0	0	0	0	0.085	0.639	0.812	0.24	0.946
DR999_PMT08558	DR999_PMT13171	55544.A0A4D9EDV6	55544.A0A4D9E454	0	0	0	0	0.085	0.639	0.672	0.24	0.906
DR999_PMT08558	DR999_PMT08617	55544.A0A4D9EDV6	55544.A0A4D9EDL5	0.045	0	0	0	0.402	0.218	0	0.531	0.762
DR999_PMT08617	DR999_PMT20087	55544.A0A4D9EDL5	55544.A0A4D9DL42	0	0	0	0	0	0.144	0.272	0.421	0.607
DR999_PMT08617	DR999_PMT22434	55544.A0A4D9EDL5	55544.A0A4D9DLE5	0	0	0	0	0	0.216	0.812	0.531	0.924
DR999_PMT08617	DR999_PMT22435	55544.A0A4D9EDL5	55544.A0A4D9DLQ0	0	0	0	0	0	0.216	0.812	0.531	0.924
DR999_PMT08617	DR999_PMT22088	55544.A0A4D9EDL5	55544.A0A4D9DMC9	0	0	0.057	0.967	0.34	0.377	0.586	0.129	0.834
DR999_PMT08617	DR999_PMT18802	55544.A0A4D9EDL5	55544.A0A4D9DNY0	0	0	0	0	0	0.144	0.272	0.433	0.615
DR999_PMT08617	DR999_PMT19816	55544.A0A4D9EDL5	55544.A0A4D9DPU2	0.048	0	0.483	0	0.387	0.328	0.42	0.252	0.891
DR999_PMT08617	DR999_PMT20441	55544.A0A4D9EDL5	55544.A0A4D9DS82	0	0	0	0.672	0.902	0.939	0	0.603	0.997
DR999_PMT08617	DR999_PMT19825	55544.A0A4D9EDL5	55544.A0A4D9DSK7	0.051	0	0	0	0.347	0.207	0.105	0.395	0.685
DR999_PMT08617	DR999_PMT15069	55544.A0A4D9EDL5	55544.A0A4D9DYE2	0	0	0.061	0.959	0.34	0.377	0.586	0.132	0.836
DR999_PMT08617	DR999_PMT14770	55544.A0A4D9EDL5	55544.A0A4D9DZ31	0.046	0	0	0	0.821	0.596	0.626	0.423	0.982
DR999_PMT08617	DR999_PMT13171	55544.A0A4D9EDL5	55544.A0A4D9E454	0.046	0	0	0	0.858	0.596	0.643	0.602	0.99
DR999_PMT08617	DR999_PMT12694	55544.A0A4D9EDL5	55544.A0A4D9E5B2	0.045	0	0	0	0.999	0.641	0.373	0.608	0.999
DR999_PMT08617	DR999_PMT14797	55544.A0A4D9EDL5	55544.A0A4D9E7B5	0	0	0	0	0.292	0.126	0	0.206	0.465
DR999_PMT08617	DR999_PMT14029	55544.A0A4D9EDL5	55544.A0A4D9E8K3	0	0	0	0	0	0.206	0	0.552	0.629
DR999_PMT08617	DR999_PMT14270	55544.A0A4D9EDL5	55544.A0A4D9E8R2	0	0	0	0	0	0.405	0.65	0.106	0.797
DR999_PMT08617	DR999_PMT10638	55544.A0A4D9EDL5	55544.A0A4D9EKZ6	0	0	0	0	0.066	0.331	0.193	0.092	0.48
DR999_PMT08617	DR999_PMT11135	55544.A0A4D9EDL5	55544.A0A4D9EF24	0	0	0.149	0.734	0.177	0.341	0.638	0.265	0.854
DR999_PMT10638	DR999_PMT20569	55544.A0A4D9EKZ6	55544.A0A4D9DJW4	0	0	0	0	0	0.319	0.467	0.248	0.703
DR999_PMT10638	DR999_PMT22088	55544.A0A4D9EKZ6	55544.A0A4D9DMC9	0	0	0	0	0.066	0.331	0.193	0.061	0.463
DR999_PMT10638	DR999_PMT20441	55544.A0A4D9EKZ6	55544.A0A4D9DS82	0	0	0	0	0.066	0.331	0.193	0.061	0.463
DR999_PMT10638	DR999_PMT19825	55544.A0A4D9EKZ6	55544.A0A4D9DSK7	0	0	0	0	0.074	0.332	0.308	0.117	0.571
DR999_PMT10638	DR999_PMT16778	55544.A0A4D9EKZ6	55544.A0A4D9DTQ9	0	0	0	0	0	0.404	0.361	0.127	0.638
DR999_PMT10638	DR999_PMT15069	55544.A0A4D9EKZ6	55544.A0A4D9DYE2	0	0	0	0	0.066	0.331	0.193	0.061	0.463
DR999_PMT10638	DR999_PMT12694	55544.A0A4D9EKZ6	55544.A0A4D9E5B2	0	0	0	0	0	0.296	0.349	0.099	0.551
DR999_PMT10638	DR999_PMT11464	55544.A0A4D9EKZ6	55544.A0A4D9EE48	0	0	0	0	0.082	0.577	0.449	0.125	0.787
DR999_PMT10638	DR999_PMT11135	55544.A0A4D9EKZ6	55544.A0A4D9EF24	0	0	0	0	0.066	0.331	0.193	0.068	0.467
DR999_PMT11135	DR999_PMT20087	55544.A0A4D9EF24	55544.A0A4D9DL42	0	0	0	0	0	0.144	0.272	0.247	0.489
DR999_PMT11135	DR999_PMT22434	55544.A0A4D9EF24	55544.A0A4D9DLE5	0	0	0	0	0	0.124	0.384	0.108	0.476
DR999_PMT11135	DR999_PMT22435	55544.A0A4D9EF24	55544.A0A4D9DLQ0	0	0	0	0	0	0.124	0.384	0.108	0.476
DR999_PMT11135	DR999_PMT22088	55544.A0A4D9EF24	55544.A0A4D9DMC9	0	0	0.104	0.843	0.226	0.581	0.499	0.142	0.852
DR999_PMT11135	DR999_PMT18802	55544.A0A4D9EF24	55544.A0A4D9DNY0	0	0	0	0	0	0.152	0.272	0.123	0.411
DR999_PMT11135	DR999_PMT19816	55544.A0A4D9EF24	55544.A0A4D9DPU2	0.048	0	0.342	0	0.274	0.586	0.4	0.257	0.896
DR999_PMT11135	DR999_PMT20441	55544.A0A4D9EF24	55544.A0A4D9DS82	0	0	0	0.705	0.093	0	0.729	0.256	0.801
DR999_PMT11135	DR999_PMT16778	55544.A0A4D9EF24	55544.A0A4D9DTQ9	0	0	0	0	0.041	0.128	0.818	0.241	0.869
DR999_PMT11135	DR999_PMT15069	55544.A0A4D9EF24	55544.A0A4D9DYE2	0	0	0.142	0.748	0.239	0.581	0.499	0.171	0.865
DR999_PMT11135	DR999_PMT12694	55544.A0A4D9EF24	55544.A0A4D9E5B2	0.045	0	0	0	0.361	0.342	0.373	0.424	0.828
DR999_PMT11135	DR999_PMT14270	55544.A0A4D9EF24	55544.A0A4D9E8R2	0	0	0	0	0.067	0.405	0.818	0.573	0.951
DR999_PMT11464	DR999_PMT20569	55544.A0A4D9EE48	55544.A0A4D9DJW4	0	0	0	0	0	0.315	0	0.25	0.464
DR999_PMT11464	DR999_PMT19825	55544.A0A4D9EE48	55544.A0A4D9DSK7	0	0	0	0	0.095	0.807	0.786	0.283	0.969
DR999_PMT12694	DR999_PMT20087	55544.A0A4D9E5B2	55544.A0A4D9DL42	0	0	0	0	0.072	0.08	0.332	0.38	0.599
DR999_PMT12694	DR999_PMT22434	55544.A0A4D9E5B2	55544.A0A4D9DLE5	0	0	0	0	0	0	0.463	0.43	0.68
DR999_PMT12694	DR999_PMT22435	55544.A0A4D9E5B2	55544.A0A4D9DLQ0	0	0	0	0	0	0	0.463	0.43	0.68
DR999_PMT12694	DR999_PMT22088	55544.A0A4D9E5B2	55544.A0A4D9DMC9	0.045	0	0	0	0.361	0.342	0.373	0.247	0.775
DR999_PMT12694	DR999_PMT18802	55544.A0A4D9E5B2	55544.A0A4D9DNY0	0	0	0	0	0.072	0.08	0.332	0.121	0.431
DR999_PMT12694	DR999_PMT19816	55544.A0A4D9E5B2	55544.A0A4D9DPU2	0.049	0	0	0	0.324	0.332	0.349	0.129	0.712
DR999_PMT12694	DR999_PMT20441	55544.A0A4D9E5B2	55544.A0A4D9DS82	0.045	0	0	0	0.834	0.342	0.373	0.608	0.969
DR999_PMT12694	DR999_PMT19825	55544.A0A4D9E5B2	55544.A0A4D9DSK7	0	0	0	0	0.131	0.227	0.37	0.248	0.639
DR999_PMT12694	DR999_PMT15069	55544.A0A4D9E5B2	55544.A0A4D9DYE2	0.045	0	0	0	0.361	0.342	0.373	0.247	0.775
DR999_PMT12694	DR999_PMT14770	55544.A0A4D9E5B2	55544.A0A4D9DZ31	0.045	0	0	0	0.742	0.339	0.181	0.532	0.926
DR999_PMT12694	DR999_PMT13171	55544.A0A4D9E5B2	55544.A0A4D9E454	0.045	0	0	0	0.909	0.339	0.181	0.542	0.974
DR999_PMT12694	DR999_PMT14029	55544.A0A4D9E5B2	55544.A0A4D9E8K3	0	0	0	0	0	0	0	0.41	0.41
DR999_PMT13171	DR999_PMT20441	55544.A0A4D9E454	55544.A0A4D9DS82	0.046	0	0	0	0.38	0.273	0.093	0.539	0.787
DR999_PMT13171	DR999_PMT14770	55544.A0A4D9E454	55544.A0A4D9DZ31	0	0	0	0.853	0.325	0.287	0	0.13	0.544
DR999_PMT14029	DR999_PMT22434	55544.A0A4D9E8K3	55544.A0A4D9DLE5	0	0	0	0	0.067	0.121	0.812	0.371	0.89
DR999_PMT14029	DR999_PMT22435	55544.A0A4D9E8K3	55544.A0A4D9DLQ0	0	0	0	0	0.067	0.121	0.812	0.371	0.89
DR999_PMT14270	DR999_PMT20087	55544.A0A4D9E8R2	55544.A0A4D9DL42	0	0	0	0	0.065	0.316	0	0.181	0.43
DR999_PMT14270	DR999_PMT22088	55544.A0A4D9E8R2	55544.A0A4D9DMC9	0	0	0	0	0	0.71	0.482	0.283	0.882
DR999_PMT14270	DR999_PMT19816	55544.A0A4D9E8R2	55544.A0A4D9DPU2	0	0	0	0	0	0.352	0	0.247	0.491
DR999_PMT14270	DR999_PMT20441	55544.A0A4D9E8R2	55544.A0A4D9DS82	0	0	0	0	0	0.405	0.432	0.106	0.671
DR999_PMT14270	DR999_PMT16778	55544.A0A4D9E8R2	55544.A0A4D9DTQ9	0	0	0	0	0	0	0.818	0.067	0.822
DR999_PMT14270	DR999_PMT15069	55544.A0A4D9E8R2	55544.A0A4D9DYE2	0	0	0	0	0	0.71	0.482	0.297	0.885
DR999_PMT14770	DR999_PMT20441	55544.A0A4D9DZ31	55544.A0A4D9DS82	0.046	0	0	0	0.776	0.273	0.093	0.529	0.921
DR999_PMT14797	DR999_PMT19903	55544.A0A4D9E7B5	55544.A0A4D9DLL9	0	0	0	0	0.117	0	0	0.533	0.57
DR999_PMT15069	DR999_PMT20087	55544.A0A4D9DYE2	55544.A0A4D9DL42	0	0	0	0	0.123	0.218	0.562	0.204	0.728
DR999_PMT15069	DR999_PMT22434	55544.A0A4D9DYE2	55544.A0A4D9DLE5	0	0	0	0	0	0.124	0.384	0.133	0.491
DR999_PMT15069	DR999_PMT22435	55544.A0A4D9DYE2	55544.A0A4D9DLQ0	0	0	0	0	0	0.124	0.384	0.133	0.491
DR999_PMT15069	DR999_PMT18802	55544.A0A4D9DYE2	55544.A0A4D9DNY0	0	0	0	0	0	0.149	0.729	0.171	0.792
DR999_PMT15069	DR999_PMT19816	55544.A0A4D9DYE2	55544.A0A4D9DPU2	0.048	0	0.489	0	0.274	0.423	0.468	0.155	0.887
DR999_PMT15069	DR999_PMT19825	55544.A0A4D9DYE2	55544.A0A4D9DSK7	0.051	0	0	0	0.118	0.307	0.306	0.092	0.567
DR999_PMT18802	DR999_PMT20087	55544.A0A4D9DNY0	55544.A0A4D9DL42	0	0	0.067	0.938	0.099	0.805	0.818	0.21	0.972
DR999_PMT18802	DR999_PMT22088	55544.A0A4D9DNY0	55544.A0A4D9DMC9	0	0	0	0	0	0.149	0.712	0.171	0.779
DR999_PMT18802	DR999_PMT19816	55544.A0A4D9DNY0	55544.A0A4D9DPU2	0	0	0	0	0	0.127	0.483	0.155	0.585
DR999_PMT19816	DR999_PMT22088	55544.A0A4D9DPU2	55544.A0A4D9DMC9	0.048	0	0.49	0	0.274	0.423	0.467	0.124	0.882
DR999_PMT19816	DR999_PMT20441	55544.A0A4D9DPU2	55544.A0A4D9DS82	0.048	0	0	0	0.274	0.328	0.4	0.169	0.726
DR999_PMT19825	DR999_PMT20569	55544.A0A4D9DSK7	55544.A0A4D9DJW4	0	0	0	0	0	0.923	0.814	0.13	0.986
DR999_PMT19825	DR999_PMT22088	55544.A0A4D9DSK7	55544.A0A4D9DMC9	0.051	0	0	0	0.118	0.307	0.306	0.092	0.567
DR999_PMT19825	DR999_PMT20441	55544.A0A4D9DSK7	55544.A0A4D9DS82	0.051	0	0	0	0	0.207	0.105	0.25	0.427
DR999_PMT20087	DR999_PMT20441	55544.A0A4D9DL42	55544.A0A4D9DS82	0	0	0	0	0	0.144	0.272	0.116	0.401
DR999_PMT20087	DR999_PMT22088	55544.A0A4D9DL42	55544.A0A4D9DMC9	0	0	0	0	0.123	0.218	0.562	0.204	0.728
DR999_PMT20441	DR999_PMT22434	55544.A0A4D9DS82	55544.A0A4D9DLE5	0	0	0	0	0	0.124	0.384	0.259	0.565
DR999_PMT20441	DR999_PMT22435	55544.A0A4D9DS82	55544.A0A4D9DLQ0	0	0	0	0	0	0.124	0.384	0.259	0.565
DR999_PMT22088	DR999_PMT22434	55544.A0A4D9DMC9	55544.A0A4D9DLE5	0	0	0	0	0	0.124	0.384	0.133	0.491
DR999_PMT22088	DR999_PMT22435	55544.A0A4D9DMC9	55544.A0A4D9DLQ0	0	0	0	0	0	0.124	0.384	0.133	0.491

## Sheet: Betweenness
Top 20 in network string_interactions_short.tsv ranked by Betweenness method
Rank	Name	Score
1	DR999_PMT08617	326.94987521523024
2	DR999_PMT12694	169.93329701094999
3	DR999_PMT07553	142.21235287792598
4	DR999_PMT07568	136.42649649373715
5	DR999_PMT10638	101.35570947932206
6	DR999_PMT19825	90.56290017426115
7	DR999_PMT20441	89.6768563294392
8	DR999_PMT02044	64.10524162889354
9	DR999_PMT13171	50.811789538689524
10	DR999_PMT02471	47.86742251556494
11	DR999_PMT02332	45.287875235596324
12	DR999_PMT11135	33.00490575763615
13	DR999_PMT05731	31.130748246458975
14	DR999_PMT04078	30.475002777669054
15	DR999_PMT00054	28.699677614132153
16	DR999_PMT04086	27.3226301390388
17	DR999_PMT22088	25.914404879514237
17	DR999_PMT00414	25.914404879514237
17	DR999_PMT15069	25.914404879514237
20	DR999_PMT14770	25.675605558124726

## Sheet: BottleNeck
Top 20 in network string_interactions_short.tsv ranked by BottleNeck method
Rank	Name	Score
1	DR999_PMT08617	13
2	DR999_PMT07553	8
3	DR999_PMT07568	5
4	DR999_PMT02332	4
5	DR999_PMT05731	3
5	DR999_PMT00414	3
5	DR999_PMT04078	3
8	DR999_PMT11464	2
8	DR999_PMT10638	2
8	DR999_PMT20441	2
8	DR999_PMT07347	2
8	DR999_PMT08079	2
13	DR999_PMT19903	1
13	DR999_PMT07696	1
13	DR999_PMT13171	1
13	DR999_PMT11135	1
13	DR999_PMT04625	1
13	DR999_PMT14797	1
13	DR999_PMT22434	1
13	DR999_PMT02044	1

## Sheet: Closeness
Top 20 in network string_interactions_short.tsv ranked by Closeness method
Rank	Name	Score
1	DR999_PMT08617	41
2	DR999_PMT12694	38.5
3	DR999_PMT20441	35
4	DR999_PMT07553	33.5
5	DR999_PMT07568	33
6	DR999_PMT07696	32.333333333333336
6	DR999_PMT00328	32.333333333333336
8	DR999_PMT11135	31.999999999999996
8	DR999_PMT02044	31.999999999999996
8	DR999_PMT05731	31.999999999999996
11	DR999_PMT13171	31.833333333333336
12	DR999_PMT10638	31.833333333333332
13	DR999_PMT00054	31.499999999999996
14	DR999_PMT22088	31.333333333333332
14	DR999_PMT00414	31.333333333333332
14	DR999_PMT15069	31.333333333333332
14	DR999_PMT19825	31.333333333333332
18	DR999_PMT02332	30.833333333333332
19	DR999_PMT03392	30.666666666666664
20	DR999_PMT14770	29.333333333333336

## Sheet: Degree
Top 20 in network string_interactions_short.tsv ranked by Degree method
Rank	Name	Score
1	DR999_PMT08617	37
2	DR999_PMT12694	32
3	DR999_PMT20441	25
4	DR999_PMT07553	22
5	DR999_PMT07568	21
6	DR999_PMT07696	20
6	DR999_PMT11135	20
6	DR999_PMT02044	20
6	DR999_PMT05731	20
6	DR999_PMT00328	20
11	DR999_PMT13171	19
11	DR999_PMT10638	19
11	DR999_PMT00054	19
14	DR999_PMT02332	18
14	DR999_PMT22088	18
14	DR999_PMT00414	18
14	DR999_PMT15069	18
14	DR999_PMT19825	18
19	DR999_PMT03392	17
20	DR999_PMT19816	15

## Sheet: EcCentricity
Top 20 in network string_interactions_short.tsv ranked by EcCentricity method
Rank	Name	Score
1	DR999_PMT08617	0.5
1	DR999_PMT07568	0.5
1	DR999_PMT20441	0.5
1	DR999_PMT07553	0.5
1	DR999_PMT12694	0.5
6	DR999_PMT19903	0.3333333333333333
6	DR999_PMT07696	0.3333333333333333
6	DR999_PMT11464	0.3333333333333333
6	DR999_PMT13171	0.3333333333333333
6	DR999_PMT11135	0.3333333333333333
6	DR999_PMT04625	0.3333333333333333
6	DR999_PMT10638	0.3333333333333333
6	DR999_PMT14797	0.3333333333333333
6	DR999_PMT22434	0.3333333333333333
6	DR999_PMT02044	0.3333333333333333
6	DR999_PMT14029	0.3333333333333333
6	DR999_PMT22435	0.3333333333333333
6	DR999_PMT05731	0.3333333333333333
6	DR999_PMT15680	0.3333333333333333
6	DR999_PMT05293	0.3333333333333333

## Sheet: EPC
Top 20 in network string_interactions_short.tsv ranked by EPC method
Rank	Name	Score
1	DR999_PMT08617	18.761999999999933
2	DR999_PMT12694	18.534999999999958
3	DR999_PMT20441	17.107999999999944
4	DR999_PMT07696	16.39899999999996
5	DR999_PMT00328	16.34299999999995
6	DR999_PMT05731	16.140999999999938
7	DR999_PMT02044	15.767999999999956
8	DR999_PMT07568	15.326999999999964
9	DR999_PMT00414	15.292999999999957
10	DR999_PMT00054	15.239999999999933
11	DR999_PMT11135	15.137999999999964
12	DR999_PMT02332	15.050999999999949
13	DR999_PMT22088	14.97399999999996
14	DR999_PMT13171	14.914999999999946
15	DR999_PMT10638	14.910999999999975
16	DR999_PMT15069	14.706999999999956
17	DR999_PMT07553	14.580999999999973
18	DR999_PMT03392	14.304999999999941
19	DR999_PMT19825	14.025999999999954
20	DR999_PMT19816	13.840999999999951

## Sheet: MCC
Top 20 in network string_interactions_short.tsv ranked by MCC method
Rank	Name	Score
1	DR999_PMT08617	568968
2	DR999_PMT12694	546078
3	DR999_PMT07696	524904
3	DR999_PMT00328	524904
5	DR999_PMT11135	496332
6	DR999_PMT00054	456012
7	DR999_PMT02044	438865
8	DR999_PMT05731	241560
9	DR999_PMT19816	222384
10	DR999_PMT20441	136512
11	DR999_PMT22088	106440
11	DR999_PMT00414	106440
11	DR999_PMT15069	106440
14	DR999_PMT03392	106320
15	DR999_PMT10638	52086
16	DR999_PMT20087	45960
17	DR999_PMT13171	45372
18	DR999_PMT18802	40320
19	DR999_PMT02332	39012
20	DR999_PMT07568	28632

## Sheet: MNC
Top 20 in network string_interactions_short.tsv ranked by MNC method
Rank	Name	Score
1	DR999_PMT08617	37
2	DR999_PMT12694	32
3	DR999_PMT20441	25
4	DR999_PMT07553	22
5	DR999_PMT07568	21
6	DR999_PMT07696	20
6	DR999_PMT11135	20
6	DR999_PMT05731	20
6	DR999_PMT00328	20
10	DR999_PMT13171	19
10	DR999_PMT10638	19
10	DR999_PMT02044	19
10	DR999_PMT00054	19
14	DR999_PMT02332	18
14	DR999_PMT22088	18
14	DR999_PMT00414	18
14	DR999_PMT15069	18
14	DR999_PMT19825	18
19	DR999_PMT03392	17
20	DR999_PMT19816	15

[truncated: 3 more sheets: Radiality, Stress, Hub genes]
